# Supplementary material for: Identification of two chickpea multidrug and toxic compound extrusion transporter genes transcriptionally upregulated upon aluminum treatment in root tips
Source: Front Plant Sci. 2022 Aug 5;13:909045. doi: 10.3389/fpls.2022.909045 (PMC9389367; doi:10.3389/fpls.2022.909045)
Supplement: Supplementary file 1 [file Data_Sheet_1.xlsx]

## Sheet: Table S1
Supplementary Table S1. Chickpea root elongation analysis data. "-" indicate missing. "RL": root length.
				Start measurement												End measurement after 2days cultivation
Treatment	Al concentration	ID	AGG name	RL1	RL2	RL3	RL4	RL5	RL6	RL7	RL8	RL9	RL10	Mean	Longest	RL1	RL2	RL3	RL4	RL5	RL6	RL7	RL8	RL9	RL10	Mean	Longest
T1	0	1	Bari2_074	32	42	40	39	30	-	-	-	45	41	38.4286	45	44	60	53	62	52	-	-	56	-	53	54.2857	62
T1	0	2	CudiB_008B	31	30	30	32	35	44	31	30	-	46	34.3333	46	46	41	46	45	40	62	50	40	-	50	46.6667	62
T1	0	4	Kayat_064	-	40	36	40	42	41	26	40	26	-	36.375	42	-	52	60	61	68	49	70	54	-	-	59.1429	70
T1	0	6	Sarik_067	60	30	26	35	32	46	-	26	25	-	35	60	22	31	40	39	42	50	37	42	38	46	38.7	50
T1	0	7	Sarik_073	11	11	15	30	29	30	21	30	22	11	21	30	40	42	56	72	46	42	-	56	52	40	49.5556	72
T1	0	9	Deste_063	52	51	46	46	50	41	57	43	51	50	48.7	57	72	64	63	71	50	76	66	72	66	-	66.6667	76
T1	0	10	Deste_064	52	60	50	46	52	61	65	66	50	46	54.8	66	60	72	80	95	84	71	69	60	66	-	73	95
T1	0	11	Karab_062	54	-	60	60	51	16	27	21	40	-	41.125	60	75	-	73	80	72	-	39	40	62	-	63	80
T1	0	28	PBA Pistol	41	35	36	37	-	40	41	39	34	26	36.5556	41	46	50	60	71	62	-	66	62	53	-	58.75	71
T2	7.5	1	Bari2_074	-	31	21	11	31	20	32	30	20	17	23.6667	32	-	30	36	-	40	-	51	29	26	-	35.3333	51
T2	7.5	2	CudiB_008B	7	20	25	26	17	30	36	-	12	22	21.6667	36	-	36	36	40	40	45	64	30	36	-	40.875	64
T2	7.5	4	Kayat_064	39	41	38	40	32	46	35	34	32	52	38.9	52	61	65	66	70	62	80	60	70	80	76	69	80
T2	7.5	6	Sarik_067	30	32	42	31	26	-	26	-	-	33	31.4286	42	50	-	70	42	30	-	32	-	35	52	44.4286	70
T2	7.5	7	Sarik_073	34	33	35	30	29	31	18	21	36	36	30.3	36	50	70	61	43	52	56	-	43	56	50	53.4444	70
T2	7.5	9	Deste_063	20	26	41	43	44	50	61	71	41	42	43.9	71	20	32	62	72	-	70	80	105	60	60	62.3333	105
T2	7.5	10	Deste_064	56	50	60	50	52	41	42	46	40	-	48.5556	60	80	65	-	65	60	65	70	74	73	-	69	80
T2	7.5	11	Karab_062	51	40	49	30	-	-	17	8	70	61	40.75	70	85	-	-	-	-	40	46	75	-	95	68.2	95
T2	7.5	28	PBA Pistol	-	40	45	34	32	34	12	32	20	-	31.125	45	-	41	-	40	66	62	30	60	35	30	45.5	66
T3	15	1	Bari2_074	21	22	26	24	20	9	-	21	22	30	21.6667	30	40	26	40	40	36	-	-	30	-	40	36	40
T3	15	2	CudiB_008B	11	14	14	30	31	22	30	45	21	11	22.9	45	21	56	46	41	-	31	41	51	30	20	37.4444	56
T3	15	4	Kayat_064	41	42	41	44	40	31	32	-	50	45	40.6667	50	60	52	54	56	-	32	40	-	61	42	49.625	61
T3	15	6	Sarik_067	26	30	40	33	44	40	36	-	-	9	32.25	44	30	31	50	-	32	42	32	-	-	13	32.8571	50
T3	15	7	Sarik_073	22	16	20	-	-	-	15	20	20	30	20.4286	30	-	28	43	-	-	-	22	23	26	35	29.5	43
T3	15	9	Deste_063	31	32	20	22	-	-	30	31	35	30	28.875	35	56	52	50	46	21	-	-	55	56	36	46.5	56
T3	15	10	Deste_064	40	50	41	54	30	51	41	50	49	40	44.6	54	40	54	53	70	50	-	-	63	60	50	55	70
T3	15	11	Karab_062	41	26	20	52	-	24		10	72	-	35	72	-	46	50	83	19	-	-	-	95	-	58.6	95
T3	15	28	PBA Pistol	52	56	50	60	50	27	52	53	49	42	49.1	60	80	70	60	-	63	40	80	62	60	63	64.2222	80
T4	30	1	Bari2_074	36	34	30	31	20	50	29	50	39	38	35.7	50	36	-	40	41	-	46	40	50	50	40	42.875	50
T4	30	2	CudiB_008B	10	43	34	10	40	40	20	30	36	30	29.3	43	36	42	34	26	-	50	24	39	60	34	38.3333	60
T4	30	4	Kayat_064	24	36	31	31	30	32	35	45	41	10	31.5	45	17	49	59	40	44	45	32	-	41	40	40.7778	59
T4	30	6	Sarik_067	21	60	51	70	80	63	80	54	49	38	56.6	80	20	70	62	74	81	74	84	-	60	40	62.7778	84
T4	30	7	Sarik_073	30	30	30	50	20	30	31	30	35	30	31.6	50	32	31	40	42	-	36	30	50	30	36	36.3333	50
T4	30	9	Deste_063	31	39	40	41	25	41	52	41	31	40	38.1	52	42	43	45	36	40	41	-	40	45	50	42.4444	50
T4	30	10	Deste_064	31	74	55	46	56	41	46	54	46	41	49	74	36	71	-	60	70	60	57	70	56	60	60	71
T4	30	11	Karab_062	38	49	90	82	-	41	95	-	73	-	66.8571	95	46	51	110	94	-	46	120	-	90	34	73.875	120
T4	30	28	PBA Pistol	-	36	40	56	21	55	33	34	34	44	39.2222	56	-	-	52	70	24	60	40	50	50	52	49.75	70
ANOWA tests
Mean LLR									Mean RL
SUMMARY									SUMMARY
Groups	Count	Sum	Average	Variance					Groups	Count	Sum	Average	Variance
Sarik_073	4	146	36.5	89					PBA Pistol	4	103.329	25.8321	35.2594
Bari2_074	4	157	39.25	95.5833					Bari2_074	4	108.2	27.05	34.7707
CudiB_008B	4	170	42.5	20.3333					Sarik_073	4	119.462	29.8655	71.0047
Kayat_064	4	189	47.25	20.9167					CudiB_008B	4	147.442	36.8604	15.8724
PBA Pistol	4	202	50.5	80.3333					Kayat_064	4	155.279	38.8196	142.84
Deste_063	4	215	53.75	220.917					Karab_062	4	156.003	39.0007	56.6834
Sarik_067	4	226	56.5	310.333					Deste_063	4	159.575	39.8937	72.7435
Deste_064	4	254	63.5	73					Deste_064	4	183.732	45.933	202.444
Karab_062	4	297	74.25	218.917					Sarik_067	4	196.956	49.2389	17.6564
ANOVA									ANOVA
Source of Variation	SS	df	MS	F	P-value	F crit			Source of Variation	SS	df	MS	F	P-value	F crit
Between Groups	4666.89	8	583.361	4.64898	0.00117126	2.30531			Between Groups	2079.57	8	259.947	3.60329	0.00571227	2.30531
Within Groups	3388	27	125.481						Within Groups	1947.82	27	72.1415
Total	8054.89	35							Total	4027.39	35

## Sheet: Table S2
Supplementary Table S2. A list of identified putative MATE encoding genes in chickpea.
Protein ID	Gene ID	Chr	Start	End	Strand
XP_004486970.1	LOC101497782	Ca1	11156189	11160059	+	CaMATE3
XP_004487408.1	LOC101506667	Ca1	14022099	14025275	-
XP_004487410.1	LOC101507327	Ca1	14028317	14034199	-
XP_012573444.1	LOC101508596	Ca1	17930045	17932194	+
XP_004488731.1	LOC101496368	Ca1	41825183	41829212	-
XP_004489193.1	LOC101502073	Ca2	1657967	1660872	+
XP_027187595.1	LOC101495061	Ca2	5907697	5910130	-
XP_004489769.1	LOC101503133	Ca2	7678614	7683731	+
XP_004489770.1	LOC101503455	Ca2	7699482	7703334	+
XP_027187850.1	LOC113785478	Ca2	8425149	8429765	+
XP_004489841.1	LOC101500282	Ca2	8440064	8440631	+
XP_004490498.1	LOC101495941	Ca2	24037644	24039619	-
XP_004491273.1	LOC101513987	Ca2	33782028	33784704	+
XP_012568736.1	LOC101497360	Ca2	36396414	36401491	+
XP_004492499.1	LOC101505307	Ca3	20176048	20185161	+
XP_004492766.1	LOC101513768	Ca3	23326545	23329636	-
XP_004493054.1	LOC101498359	Ca3	25203613	25211545	-
XP_004493257.1	LOC101509490	Ca3	27417502	27421139	+
XP_004493258.1	LOC101509807	Ca3	27431809	27436550	+
XP_012569747.2	LOC101498383	Ca4	336802	338479	-
XP_004495270.2	LOC101498724	Ca4	347598	348469	-
XP_027189886.1	LOC113786338	Ca4	349135	350104	-
XP_027189889.1	LOC105851853	Ca4	367668	368375	-
XP_027189952.1	LOC113786368	Ca4	369084	370001	-
XP_004496534.1	LOC101514779	Ca4	12210225	12214002	+
XP_004496604.1	LOC101509286	Ca4	12821840	12823477	-
XP_004497005.1	LOC101500523	Ca4	15378577	15382117	-
XP_004497007.1	LOC101501055	Ca4	15386018	15390333	+
XP_004497008.1	LOC101501367	Ca4	15392608	15395544	+
XP_027190129.1	LOC101505782	Ca5	288578	292755	-
XP_004499881.1	LOC101509308	Ca5	16525537	16529392	+	CaMATE1
XP_004501069.1	LOC101492659	Ca5	32893590	32895564	-
XP_004501678.1	LOC101494285	Ca5	37657645	37661708	+
XP_004501679.1	LOC101494597	Ca5	37664214	37668363	+
XP_004503307.1	LOC101506763	Ca6	2418208	2420913	-
XP_004504690.1	LOC101492232	Ca6	13938414	13949963	-
XP_027192038.1	LOC101511466	Ca6	37038724	37040118	-
XP_004507497.1	LOC101494100	Ca6	58728279	58734058	-
XP_004507499.1	LOC101494621	Ca6	58743260	58748708	-
XP_012573818.1	LOC101512584	Ca7	18527103	18534560	+
XP_004510955.1	LOC101514527	Ca7	39786668	39798457	-	CaMATE2
XP_004511602.1	LOC101504565	Ca8	1920798	1922390	+
XP_004511641.1	LOC101488585	Ca8	2152196	2153734	+
XP_012574681.1	LOC101509900	Ca8	11064045	11068616	+
XP_012574699.1	LOC101501771	Ca8	11070181	11077959	+
XP_004512714.1	LOC101510554	Ca8	11084921	11090906	+
XP_012574698.1	LOC101503698	Ca8	11196748	11199263	-
XP_004513054.1	LOC101489496	Ca8	15856499	15857992	+
XP_004513681.1	LOC101501259	Un	15726	17333	-
XP_004514511.1	LOC101504040	Un	440047	451802	-
XP_004515070.1	LOC101494264	Un	14058	31344	+
XP_027186553.1	LOC113784536	Un	119199	119636	-
XP_027186549.1	LOC101507382	Un	138263	143089	-
XP_004515891.1	LOC101511223	Un	476974	478524	+
XP_004516053.1	LOC101500520	Un	2841	4310	-
XP_004516070.1	LOC101509930	Un	144146	148755	+	CaMATE4

## Sheet: Table S3
Supplementary Table S3. The retrieved gene expression atlas for MATE genes in chickpea. Expression value in RPKM.
Gene ID	Ger_Coleoptile	Ger_Embryo	Ger_Radical	Rep_Buds	Rep_Flower	Rep_Immatureseeds	Rep_Leaf	Rep_Nodules	Rep_Petiole	Rep_Pods	Rep_Root	Rep_Stem	Seed_Epicotyl	Seed_PrimaryRoot	Sen_Immatureseed	Sen_Leaf-Y	Sen_Leaf	Sen_Matureseed	Sen_Nodules	Sen_Petiole	Sen_Root	Sen_SeedCoat	Sen_Stem	Veg_Leaf	Veg_Petiole	Veg_Root	Veg_Stem
XP_004501678.1	4.86426	6.46177	5.20151	3.70402	3.299	2.02034	10.2104	1.58386	5.76617	2.32013	5.67779	3.10929	5.21891	6.12584	3.14799	8.90745	7.40644	1.44988	1.77009	4.21158	2.0803	1.38759	3.22743	11.1684	7.39519	5.76966	5.57961
XP_004511641.1	6.41783	0.831465	5.51658	13.5167	12.4925	2.19566	2.05399	32.11	1.34192	0.996166	16.0881	2.32077	6.87019	5.81578	0.800666	5.20528	5.05748	2.34352	33.6458	1.88891	14.8482	0.926338	6.8111	2.34095	1.94992	10.0778	3.85475
XP_004511602.1	3.32944	1.93533	6.3017	2.06397	0.906908	0.4671	2.41571	31.1177	99.8444	15.7137	16.9181	464.364	0.490608	4.8179	0	16.3521	17.3054	0	9.62005	31.8751	19.8684	0	27.2424	8.0077	4.76671	11.9154	13.0528
CaMATE3	2.85757	2.26524	4.16988	25.1401	43.853	13.5696	18.2915	14.4987	13.0399	20.2546	9.00914	7.73984	35.9657	7.61288	17.3772	15.3178	16.1391	40.7246	25.998	12.4806	15.8315	15.7094	21.1484	8.33122	4.32389	8.6661	9.16362
XP_004496534.1	12.8493	5.15454	4.53199	93.5242	101.995	12.5202	64.9919	0.825035	4.69722	10.0622	2.1832	0.917687	14.4606	2.28823	11.5853	20.3151	20.5257	11.8789	2.02041	20.7353	3.71934	11.9296	5.84514	42.5315	9.6922	1.60007	6.71804
XP_004496604.1	0.0577974	0.161088	0.0790004	0.090261	0.21158	0	0	270.526	0.0962574	0	81.0012	0.185662	0.356055	3.67419	0	0.30028	0.5927	0	296.642	0.384358	30.739	0	0.346519	0.0682029	0.0431009	11.468	0.493892
XP_004504690.1	12.2782	15.7052	10.7465	14.0428	18.9059	17.2665	12.6463	10.4987	8.95548	12.4155	7.29426	9.27065	9.34574	12.2275	23.2367	10.9172	12.254	35.278	11.4229	9.88284	6.81833	27.2126	9.82853	11.8615	11.3925	10.0845	8.99496
XP_004497007.1	6.24132	5.00644	10.0107	8.5344	7.23168	2.16593	18.3829	46.2411	19.3447	5.21829	18.9888	16.7742	11.5331	11.9633	0.584721	26.4189	26.207	161.945	38.6134	12.1667	14.442	1.05987	17.5663	32.6804	23.6199	10.6158	19.8485
XP_004497005.1	2.52467	2.39842	3.17278	1.47999	1.19356	1.15184	1.9643	4.97201	9.7142	1.7446	9.18381	7.5848	7.68443	3.6608	1.42075	9.94858	9.96229	0.234041	3.79448	5.75057	6.01421	1.33633	9.32282	4.16928	7.17076	5.38243	14.0144
XP_004487410.1	12.7459	7.1404	12.1109	15.1827	10.6614	12.7369	14.5067	94.8252	2.53506	9.16391	13.1657	6.00834	14.0738	2.23636	4.385	5.45689	6.56021	14.5299	84.2987	15.529	6.50587	3.56372	17.9046	5.0159	3.85149	1.19942	9.47943
XP_004487408.1	55.7128	45.0717	44.3907	10.5091	1.11146	5.75967	4.26059	7.48273	0.0471095	2.77463	14.324	0.745358	1.3712	39.7162	0.651407	1.28384	1.43405	21.0394	14.2645	3.15659	19.9235	1.23004	1.38596	0.903283	0.692864	19.2237	0.965474
XP_004495270.2	0	0	0	0	0	0	1.05861	0	0	0	0	0	0	0	0	0	0	0	0	0	0	0	0	0	0	0	1
XP_004493257.1	73.2577	43.2796	147.922	29.1271	30.7056	17.2559	35.0213	34.2213	30.6724	20.2958	20.248	90.4038	21.3513	7.01942	10.6419	89.0228	85.4228	2.68855	38.9958	40.5773	39.2159	12.5345	78.5198	39.3519	25.7572	10.6354	20.7888
XP_004491639.1	8.8061	16.8518	8.32322	9.91857	6.07932	12.3934	19.635	49.0801	17.138	12.8486	13.2424	4.47036	8.45224	9.70872	13.899	26.3504	25.1685	82.6306	57.0334	10.342	13.0423	14.9604	8.57292	22.5598	17.5813	8.63184	6.26354
XP_004489193.1	33.2966	54.6483	56.8259	2.00087	0.662138	2.78239	0.379718	1.72507	1.56532	1.67488	7.35548	0.962137	0.687697	23.1883	1.39369	1.0481	0.947742	1.02624	2.18725	0.730993	9.15891	2.07353	0.460658	1.37762	0.851885	10.5796	1.60646
XP_004507497.1	14.8792	10.619	7.80273	26.0287	13.1533	14.9527	59.0843	13.7947	27.6252	17.9263	5.12546	8.91848	19.2655	3.30107	7.86435	65.3243	61.5683	23.5349	10.1091	23.7946	6.2891	10.0687	14.4862	60.6881	34.0037	3.75796	16.3125
XP_004507499.1	14.8792	10.619	7.80273	26.0287	13.1533	14.9527	59.0843	13.7947	27.6252	17.9263	5.12546	8.91848	19.2655	3.30107	7.86435	65.3243	61.5683	23.5349	10.1091	23.7946	6.2891	10.0687	14.4862	60.6881	34.0037	3.75796	16.3125
XP_012574681.1	63.8542	45.7089	113.2	18.9796	20.8735	3.52884	46.9253	141.534	39.414	8.15788	28.4646	36.7526	37.9313	15.5353	1.85097	45.7166	43.5292	0	115.617	27.7036	21.7666	1.52229	40.7716	49.34	25.6342	12.1367	18.2386
CaMATE1	3.35126	0.266523	8.40564	5.48442	3.94644	2.08162	1.62398	89.0441	2.9171	1.68054	64.4667	16.422	61.5862	100.855	0.203045	5.87161	5.79267	0.413821	48.7728	35.9486	63.6172	0	69.5153	1.04585	6.29884	72.7803	31.3253
XP_004489769.1	28.7754	77.1389	60.3524	29.3215	26.9171	61.0253	106.678	52.318	73.8591	17.0301	12.3278	24.7207	27.2141	3.9091	2.19986	188.934	192.381	26.4712	87.5735	36.1706	25.0627	1.91752	40.2578	78.4102	7.01891	1.97928	1.82019
XP_004489770.1	1.49955	0	14.1914	0.0483874	0.106199	0.362721	0.0610222	0.0786166	0	0	1.61001	0	0	0.727199	0	0.0874134	0	0	1.14229	0	2.04012	0.168463	0	0.206219	0	0.439042	0
XP_004513681.1	1.12938	2.76212	3.10941	1.297	2.22055	0.390226	1.30075	9.50871	5.27366	0.325347	11.6727	3.31237	7.68337	11.6739	0	1.39568	1.06085	1.88254	25.2041	1.2902	7.19156	0	10.3772	2.33713	7.50858	8.21903	6.35748
XP_027187850.1	0	1.34623	0	0	0	0	0	0	0	0	0	0	0	0	0	0	0	0	0	0	0	0	0	0	0	0	1
XP_012573818.1	42.8025	37.5511	50.2444	12.9245	2.14983	2.74483	49.7553	21.6214	36.0316	7.32937	41.2527	16.5025	7.86221	69.4525	20.1581	61.657	58.4608	63.6345	26.008	25.395	61.4489	23.881	20.4825	58.0066	16.6949	71.6048	6.43258
XP_004488731.1	12.7815	5.17274	7.45868	6.39929	3.31588	0.359968	32.5478	3.45346	58.029	4.98971	9.16718	68.1794	14.944	4.58074	0.760001	35.5637	33.0591	0.462111	1.20222	43.2733	5.70157	0	35.2634	59.6371	50.5044	7.86563	34.7393
CaMATE2	0.717805	3.34646	0.572927	0	0	0.227575	0.0466664	477.242	0	0.953579	46.8461	0.0973345	0.0871604	1.13318	1.21763	0	0	2.67944	304.15	0	11.6515	0.917752	0	0	0	1.60832	0
CaMATE4	7.24878	4.26239	21.8777	0.916116	1.60519	1.65824	2.07809	38.5241	4.09924	2.08757	23.4723	3.70355	1.94988	22.1197	1.78368	5.24213	4.56208	1.34028	40.9846	1.4943	18.4973	1.2504	4.32922	2.70204	1.25502	15.9964	0.688316

## Sheet: Table S4
Supplementary Table S4. qRT-PCR analysis data.
Accs	Name	Type	Species
A1	Bari2_074	wild	C.retic
A2	CudiB_008B	wild	C.retic
A3	Kayat_064	wild	C.retic
A4	Sarik_067	wild	C.retic
A5	Sarik_073	wild	C.retic
A6	Deste_063	wild	C.echino
A7	Deste_064	wild	C.echino
A8	Karab_062	wild	C.echino
A9	PBA_Pistol	cultivar	C.arie
Sample Name	Accs	Treats	Reps	Gene2	Ct	Ct_std	Ct_mean	Delta_Ct	RQ		Sample Name	Accs	Treats	Reps	Gene1	Ct	Ct_std	Ct_mean	Delta_Ct	RQ		Sample Name	Accs	Treats	Reps	Gene1	Ct	Ct_std	Ct_mean	Delta_Ct	RQ		Sample Name	Accs	Treats	Reps	Gene1	Ct	Ct_std	Ct_mean	Delta_Ct	RQ
A11-1	A1	1	1	MATE2	22.5173	0.0271139	22.5444	0.63656	0.643245		A11-1	A1	1	1	MATE1	24.1497	0.0143728	24.1354	2.22755	0.213521		A11-1	A1	1	1	MATE3	27.0914	0.229186	27.3205	5.39329	0.0237935		A11-1	A1	1	1	MATE4	21.4884	0.0768166	21.4116	-0.515669	1.42966
A11-1	A1	1	1	MATE2	22.5715						A11-1	A1	1	1	MATE1	24.121						A11-1	A1	1	1	MATE3	27.5497						A11-1	A1	1	1	MATE4	21.3348
A11-2	A1	1	2	MATE2	21.7806	0.0594778	21.7211	0.489763	0.712142		A11-2	A1	1	2	MATE1	24.1346	0.0367804	24.1713	2.94			A11-2	A1	1	2	MATE3	26.7857	0.059391	26.7263	7.64973	0.0049797		A11-2	A1	1	2	MATE4	19.886	0.148362	20.0344	0.957773	0.514851
A11-2	A1	1	2	MATE2	21.6616						A11-2	A1	1	2	MATE1	24.2081						A11-2	A1	1	2	MATE3	26.6669						A11-2	A1	1	2	MATE4	20.1827
A11-3	A1	1	3	MATE2	22.5389	0.00689507	22.532	1.8484			A11-3	A1	1	3	MATE1	22.6888	0.0054369	22.6942	2.01065	0.248162		A11-3	A1	1	3	MATE3	26.4133	0.0176563	26.4309	7.28069	0.00643123		A11-3	A1	1	3	MATE4	20.3604	0.0859957	20.4464	1.29611	0.407222
A11-3	A1	1	3	MATE2	22.5251						A11-3	A1	1	3	MATE1	22.6996						A11-3	A1	1	3	MATE3	26.4486						A11-3	A1	1	3	MATE4	20.5324
A12-1	A1	2	1	MATE2	19.4135	0.0280294	19.3855	-1.44834	2.72894		A12-1	A1	2	1	MATE1	24.1895	0.0585213	24.248	3.41422	0.0938031		A12-1	A1	2	1	MATE3	26.9683	0.0309906	26.9993	7.28961	0.0063916		A12-1	A1	2	1	MATE4	19.0776	0.119272	19.1969	-0.512744	1.42676
A12-1	A1	2	1	MATE2	19.3574						A12-1	A1	2	1	MATE1	24.3065						A12-1	A1	2	1	MATE3	27.0302						A12-1	A1	2	1	MATE4	19.3162
A12-2	A1	2	2	MATE2	19.8844	0.0399876	19.8444	-2.45651			A12-2	A1	2	2	MATE1	24.4262	0.040287	24.3859	2.08501			A12-2	A1	2	2	MATE3	26.0931	0.492922	26.5861	6.64231	0.0100107		A12-2	A1	2	2	MATE4	19.687	0.253433	19.9405	-0.0032711	1.00227
A12-2	A1	2	2	MATE2	19.8044						A12-2	A1	2	2	MATE1	24.3456						A12-2	A1	2	2	MATE3	27.079						A12-2	A1	2	2	MATE4	20.1939
A12-3	A1	2	3	MATE2	18.8389	0.167911	19.0068	-0.946974	1.92782		A12-3	A1	2	3	MATE1	23.8914	0.0402222	23.9317	3.97788	0.0634657		A12-3	A1	2	3	MATE3	26.905	0.0446491	26.8604	7.99575	0.00391778		A12-3	A1	2	3	MATE4	18.6138	0.0230818	18.6369	-0.227743	1.171
A12-3	A1	2	3	MATE2	19.1747						A12-3	A1	2	3	MATE1	23.9719						A12-3	A1	2	3	MATE3	26.8157						A12-3	A1	2	3	MATE4	18.66
A21-1	A2	1	1	MATE2	24.5471	0.0358257	24.5829	2.55505	0.170159		A21-1	A2	1	1	MATE1	24.526	0.0174923	24.5435	2.51567	0.174867		A21-1	A2	1	1	MATE3	27.3118	0.187666	27.4995	5.98662	0.0157705		A21-1	A2	1	1	MATE4	21.7121	0.254349	21.4578	-0.0550699	1.03891
A21-1	A2	1	1	MATE2	24.6187						A21-1	A2	1	1	MATE1	24.561						A21-1	A2	1	1	MATE3	27.6872						A21-1	A2	1	1	MATE4	21.2034
A21-2	A2	1	2						missing		A21-2	A2	1	2						missing		A21-2	A2	1	2						missing		A21-2	A2	1	2						missing
A21-2	A2	1	2								A21-2	A2	1	2								A21-2	A2	1	2								A21-2	A2	1	2
A21-3	A2	1	3	MATE2	26.5015	0.00512409	26.5066	4.45315	0.045653		A21-3	A2	1	3	MATE1	23.9144	0.0372219	23.8772	1.82372	0.282491		A21-3	A2	1	3	MATE3	27.2278	0.0976629	27.1301	5.37661	0.0240702		A21-3	A2	1	3	MATE4	20.8247	0.162352	20.987	-0.766487	1.70112
A21-3	A2	1	3	MATE2	26.5117						A21-3	A2	1	3	MATE1	23.8399						A21-3	A2	1	3	MATE3	27.0325						A21-3	A2	1	3	MATE4	21.1494
A22-1	A2	2	1	MATE2	23.3758	0.0461702	23.422	1.60824	0.327998		A22-1	A2	2	1	MATE1	24.8295	0.131136	24.9606	3.14691	0.112898		A22-1	A2	2	1	MATE3	27.9702	0.00174332	27.9685	6.72141	0.00947663		A22-1	A2	2	1	MATE4	20.635	0.033453	20.6684	-0.57865	1.49345
A22-1	A2	2	1	MATE2	23.4681						A22-1	A2	2	1	MATE1	25.0918						A22-1	A2	2	1	MATE3	27.9667						A22-1	A2	2	1	MATE4	20.7019
A22-2	A2	2	2	MATE2	23.2351	0.0397396	23.2749	2.18303	0.220213		A22-2	A2	2	2	MATE1	24.0974	0.0961275	24.1935	3.10168	0.116494		A22-2	A2	2	2	MATE3	26.6208	0.0820351	26.5388	5.94245	0.0162609		A22-2	A2	2	2	MATE4	19.1761	0.0984221	19.2745	-1.32181	2.49979
A22-2	A2	2	2	MATE2	23.3146						A22-2	A2	2	2	MATE1	24.2897						A22-2	A2	2	2	MATE3	26.4567						A22-2	A2	2	2	MATE4	19.3729
A22-3	A2	2	3	MATE2	23.4234	0.00423813	23.4191	2.06195	0.239492		A22-3	A2	2	3	MATE1	24.5355	0.0135336	24.522	3.1648	0.111507		A22-3	A2	2	3	MATE3	26.2277	0.28938	26.517	6.17013	0.0138869		A22-3	A2	2	3	MATE4	19.819	0.131414	19.9504	-0.396528	1.31634
A22-3	A2	2	3	MATE2	23.4149						A22-3	A2	2	3	MATE1	24.5084						A22-3	A2	2	3	MATE3	26.8064						A22-3	A2	2	3	MATE4	20.0818
A31-1	A3	1	1	MATE2	19.9668	0.0333824	20.0002	-0.641346			A31-1	A3	1	1	MATE1	22.5189	0.0477419	22.5666	1.92506	0.26333		A31-1	A3	1	1	MATE3	25.6351	0.299944	25.935	6.35095	0.012251		A31-1	A3	1	1	MATE4	20.1791	0.0138369	20.1652	0.581193	0.668411
A31-1	A3	1	1	MATE2	20.0336						A31-1	A3	1	1	MATE1	22.6144						A31-1	A3	1	1	MATE3	26.2349						A31-1	A3	1	1	MATE4	20.1514
A31-2	A3	1	2	MATE2	20.6803	0.00276279	20.6831	0.102053	0.931706		A31-2	A3	1	2	MATE1	23.1685	0.00652981	23.162	2.58096			A31-2	A3	1	2	MATE3	26.7617	0.0789452	26.8406	6.61554	0.0101982		A31-2	A3	1	2	MATE4	20.1144	0.188606	20.303	0.0779314	0.947415
A31-2	A3	1	2	MATE2	20.6859						A31-2	A3	1	2	MATE1	23.1555						A31-2	A3	1	2	MATE3	26.9196						A31-2	A3	1	2	MATE4	20.4916
A31-3	A3	1	3	MATE2	21.2869	0.0531025	21.34	0.674386	0.626599		A31-3	A3	1	3	MATE1	22.6945	0.0102339	22.6843	2.01865	0.246789		A31-3	A3	1	3	MATE3	26.2637	0.0134535	26.2503	4.93912	0.0325969		A31-3	A3	1	3	MATE4	20.2684	0.0415945	20.31	-1.00119	2.00166
A31-3	A3	1	3	MATE2	21.3931						A31-3	A3	1	3	MATE1	22.6741						A31-3	A3	1	3	MATE3	26.2368						A31-3	A3	1	3	MATE4	20.3516
A32-1	A3	2	1	MATE2	19.0103	0.0323181	19.0426	-1.85749	3.62376		A32-1	A3	2	1	MATE1	24.0909	0.00190926	24.089	3.18896	0.109655		A32-1	A3	2	1	MATE3	26.9506	0.0154428	26.9351	5.93353	0.0163618		A32-1	A3	2	1	MATE4	19.2938	0.00489998	19.2987	-1.70291	3.25558
A32-1	A3	2	1	MATE2	19.0749						A32-1	A3	2	1	MATE1	24.0871						A32-1	A3	2	1	MATE3	26.9197						A32-1	A3	2	1	MATE4	19.3036
A32-2	A3	2	2	MATE2	18.7527	0.0379486	18.7148	-1.63935	3.11526		A32-2	A3	2	2	MATE1	22.3112	0.106766	22.418	2.06381			A32-2	A3	2	2	MATE3	26.2346	0.193748	26.4283	5.33464	0.0247807		A32-2	A3	2	2	MATE4	19.4092	0.0606899	19.3485	-1.74518	3.35238
A32-2	A3	2	2	MATE2	18.6768						A32-2	A3	2	2	MATE1	22.5247						A32-2	A3	2	2	MATE3	26.6221						A32-2	A3	2	2	MATE4	19.2878
A32-3	A3	2	3	MATE2	20.4558	0.381391	20.0744	-0.92349			A32-3	A3	2	3	MATE1	24.7853	0.0249443	24.8102	3.81228	0.0711851		A32-3	A3	2	3	MATE3	27.1332	0.266272	27.3995	6.01922	0.0154182		A32-3	A3	2	3	MATE4	19.6828	0.0145645	19.6683	-1.71196	3.27605
A32-3	A3	2	3	MATE2	19.693						A32-3	A3	2	3	MATE1	24.8352						A32-3	A3	2	3	MATE3	27.6657						A32-3	A3	2	3	MATE4	19.6537
A41-1	A4	1	1	MATE2	21.9969	0.0427618	21.9542	1.19705			A41-1	A4	1	1	MATE1	22.6456	0.0428581	22.6885	1.93133	0.262187		A41-1	A4	1	1	MATE3	27.0703	0.0720863	27.1424	7.15692	0.00700734		A41-1	A4	1	1	MATE4	20.515	0.0480137	20.563	0.577518	0.670116
A41-1	A4	1	1	MATE2	21.9114						A41-1	A4	1	1	MATE1	22.7313						A41-1	A4	1	1	MATE3	27.2145						A41-1	A4	1	1	MATE4	20.611
A41-2	A4	1	2	MATE2	25.3169	0.121416	25.1955	2.06132	0.239596		A41-2	A4	1	2	MATE1	24.8137	0.0266485	24.787	1.65288	0.318004		A41-2	A4	1	2	MATE3	28.8482	0.0322247	28.816	6.36831	0.0121045		A41-2	A4	1	2	MATE4	23.1342	0.142509	23.2767	0.828963	0.562934
A41-2	A4	1	2	MATE2	25.0741						A41-2	A4	1	2	MATE1	24.7604						A41-2	A4	1	2	MATE3	28.7838						A41-2	A4	1	2	MATE4	23.4192
A41-3	A4	1	3	MATE2	23.5299	0.0004282	23.5303	1.98548	0.252528		A41-3	A4	1	3	MATE1	23.6961	0.0611858	23.7573	2.2125	0.21576		A41-3	A4	1	3	MATE3	28.5317	0.125897	28.4058	6.45925	0.0113651		A41-3	A4	1	3	MATE4	21.9091	0.000543594	21.9097	-0.03687	1.02589
A41-3	A4	1	3	MATE2	23.5307						A41-3	A4	1	3	MATE1	23.8185						A41-3	A4	1	3	MATE3	28.2799						A41-3	A4	1	3	MATE4	21.9102
A42-1	A4	2	1	MATE2	19.7109	0.0620375	19.6489	-1.0605	2.08566		A42-1	A4	2	1	MATE1	22.8581	0.186079	23.0442	2.33481	0.198222		A42-1	A4	2	1	MATE3	28.2122	0.209673	28.0025	7.15306	0.00702609		A42-1	A4	2	1	MATE4	19.7375	0.0564384	19.6811	-1.16837	2.24757
A42-1	A4	2	1	MATE2	19.5868						A42-1	A4	2	1	MATE1	23.2302						A42-1	A4	2	1	MATE3	27.7929						A42-1	A4	2	1	MATE4	19.6247
A42-2	A4	2	2	MATE2	20.0496	0.0156021	20.034	-1.4359			A42-2	A4	2	2	MATE1	22.8333	0.0790215	22.9123	1.44243			A42-2	A4	2	2	MATE3	27.9043	0.183478	28.0878	5.78139	0.0181815		A42-2	A4	2	2	MATE4	20.1664	0.0329342	20.1335	-2.17292	4.50934
A42-2	A4	2	2	MATE2	20.0184						A42-2	A4	2	2	MATE1	22.9913						A42-2	A4	2	2	MATE3	28.2713						A42-2	A4	2	2	MATE4	20.1006
A42-3	A4	2	3	MATE2	20.4922	0.424903	20.0673	-0.908137	1.87662		A42-3	A4	2	3	MATE1	23.7372	0.129101	23.8663	2.89077	0.134831		A42-3	A4	2	3	MATE3	27.1973	0.185563	27.3829	6.18731	0.0137225		A42-3	A4	2	3	MATE4	19.8893	0.0503139	19.9396	-1.25598	2.38829
A42-3	A4	2	3	MATE2	19.6424						A42-3	A4	2	3	MATE1	23.9954						A42-3	A4	2	3	MATE3	27.5684						A42-3	A4	2	3	MATE4	19.9899
A51-1	A5	1	1	MATE2	23.2189	0.0901814	23.309	2.35152			A51-1	A5	1	1	MATE1	23.8976	0.0202198	23.9178	2.96026	0.128491		A51-1	A5	1	1	MATE3	26.1716	0.4194	26.591	6.74723	0.00930851		A51-1	A5	1	1	MATE4	21.7441	0.0926294	21.6515	1.80766	0.285653
A51-1	A5	1	1	MATE2	23.3992						A51-1	A5	1	1	MATE1	23.938						A51-1	A5	1	1	MATE3	27.0104						A51-1	A5	1	1	MATE4	21.5588
A51-2	A5	1	2	MATE2	22.584	0.0413589	22.5427	1.33406	0.39665		A51-2	A5	1	2	MATE1	23.757	0.0831642	23.6738	2.46522	0.18109		A51-2	A5	1	2	MATE3	27.1479	0.0559225	27.0919	5.09367	0.0292856		A51-2	A5	1	2	MATE4	20.867	0.228437	21.0954	-0.902842
A51-2	A5	1	2	MATE2	22.5013						A51-2	A5	1	2	MATE1	23.5907						A51-2	A5	1	2	MATE3	27.036						A51-2	A5	1	2	MATE4	21.3239
A51-3	A5	1	3	MATE2	23.8211	0.0419359	23.7792	1.3335	0.396803		A51-3	A5	1	3	MATE1	25.6614	0.0412426	25.7027	3.25696	0.104607		A51-3	A5	1	3	MATE3	28.3167	0.228835	28.0879	5.95417	0.0161293		A51-3	A5	1	3	MATE4	22.2995	0.20068	22.5002	0.366469	0.775678
A51-3	A5	1	3	MATE2	23.7373						A51-3	A5	1	3	MATE1	25.7439						A51-3	A5	1	3	MATE3	27.859						A51-3	A5	1	3	MATE4	22.7009
A52-1	A5	2	1	MATE2	20.2715	0.0316944	20.3032	-0.631966			A52-1	A5	2	1	MATE1	24.7186	0.0366163	24.682	3.74677	0.0744919		A52-1	A5	2	1	MATE3	27.5354	0.0580082	27.4774	4.96075	0.0321118		A52-1	A5	2	1	MATE4	19.8687	0.2484	20.1171	-2.39951	5.27625
A52-1	A5	2	1	MATE2	20.3349						A52-1	A5	2	1	MATE1	24.6453						A52-1	A5	2	1	MATE3	27.4194						A52-1	A5	2	1	MATE4	20.3655
A52-2	A5	2	2	MATE2	21.7111	0.0182543	21.7294	0.503764	0.705264		A52-2	A5	2	2	MATE1	25.0499	0.230542	25.2805	4.05484	0.0601687		A52-2	A5	2	2	MATE3	28.2892	0.0492363	28.3385	5.97326	0.0159173		A52-2	A5	2	2	MATE4	20.9682	0.098361	20.8699	-1.49533	2.81929
A52-2	A5	2	2	MATE2	21.7476						A52-2	A5	2	2	MATE1	25.511						A52-2	A5	2	2	MATE3	28.3877						A52-2	A5	2	2	MATE4	20.7715
A52-3	A5	2	3	MATE2	22.6121	0.0275278	22.5846	0.246162	0.843136		A52-3	A5	2	3	MATE1	26.1468	0.0374374	26.1842	3.84579	0.0695509		A52-3	A5	2	3	MATE3	28.9841	0.29516	29.2793	5.86922	0.0171076		A52-3	A5	2	3	MATE4	21.9532	0.297444	22.2506	-1.15944	2.2337
A52-3	A5	2	3	MATE2	22.5571						A52-3	A5	2	3	MATE1	26.2217						A52-3	A5	2	3	MATE3	29.5745						A52-3	A5	2	3	MATE4	22.5481
A61-1	A6	1	1	MATE2	22.1074	0.0235605	22.131	1.58077	0.334304		A61-1	A6	1	1	MATE1	22.8871	0.0216293	22.8655	2.31525	0.200928		A61-1	A6	1	1	MATE3	26.5461	0.0150719	26.531	7.28337	0.0064193		A61-1	A6	1	1	MATE4	20.795	0.0770483	20.872	1.62437	0.324351
A61-1	A6	1	1	MATE2	22.1546						A61-1	A6	1	1	MATE1	22.8438						A61-1	A6	1	1	MATE3	26.5159						A61-1	A6	1	1	MATE4	20.9491
A61-2	A6	1	2	MATE2	23.1047	0.0791378	23.0256	2.1975			A61-2	A6	1	2	MATE1	25.3112	0.0426502	25.2685	4.44041			A61-2	A6	1	2	MATE3	28.1548	0.0729504	28.0818	7.56637	0.00527587		A61-2	A6	1	2	MATE4	21.0875	0.199324	21.2868	0.771394	0.585851
A61-2	A6	1	2	MATE2	22.9465						A61-2	A6	1	2	MATE1	25.2259						A61-2	A6	1	2	MATE3	28.0089						A61-2	A6	1	2	MATE4	21.4862
A61-3	A6	1	3	MATE2	22.5902	0.0555725	22.6457	1.60601	0.328506		A61-3	A6	1	3	MATE1	23.6884	0.018734	23.6697	2.62993	0.161552		A61-3	A6	1	3	MATE3	27.0894	0.0600729	27.0293	5.67721	0.0195429		A61-3	A6	1	3	MATE4	20.9466	0.0418186	20.9884	-0.363725	1.28674
A61-3	A6	1	3	MATE2	22.7013						A61-3	A6	1	3	MATE1	23.6509						A61-3	A6	1	3	MATE3	26.9692						A61-3	A6	1	3	MATE4	21.0302
A62-1	A6	2	1	MATE2	19.5298	0.0807161	19.449	-1.28141	2.43076		A62-1	A6	2	1	MATE1	23.9233	0.00475025	23.9281	3.19765			A62-1	A6	2	1	MATE3	26.99	0.171029	27.1611	6.71639	0.00950968		A62-1	A6	2	1	MATE4	19.4981	0.0227375	19.5208	-0.923853	1.89718
A62-1	A6	2	1	MATE2	19.3683						A62-1	A6	2	1	MATE1	23.9328						A62-1	A6	2	1	MATE3	27.3321						A62-1	A6	2	1	MATE4	19.5436
A62-2	A6	2	2	MATE2	21.1302	0.0526972	21.1829	-0.130575			A62-2	A6	2	2	MATE1	26.8882	0.0369816	26.9252	5.61176	0.0204499		A62-2	A6	2	2	MATE3	27.8842	0.304161	28.1884	6.60525	0.0102712		A62-2	A6	2	2	MATE4	20.9042	0.119273	20.785	-0.79818	1.73891
A62-2	A6	2	2	MATE2	21.2356						A62-2	A6	2	2	MATE1	26.9622						A62-2	A6	2	2	MATE3	28.4925						A62-2	A6	2	2	MATE4	20.6657
A62-3	A6	2	3	MATE2	20.6174	0.0245543	20.5929	-1.11245	2.16212		A62-3	A6	2	3	MATE1	26.1525	0.0761614	26.0763	4.37098	0.0483285		A62-3	A6	2	3	MATE3	28.4095	0.216742	28.6262	5.23566	0.0265406		A62-3	A6	2	3	MATE4	20.5675	0.0693541	20.4982	-2.89243	7.42518
A62-3	A6	2	3	MATE2	20.5683						A62-3	A6	2	3	MATE1	26.0001						A62-3	A6	2	3	MATE3	28.843						A62-3	A6	2	3	MATE4	20.4288
A71-1	A7	1	1	MATE2	24.133	0.102981	24.236	2.50374	0.176319		A71-1	A7	1	1	MATE1	25.22	0.0451527	25.2652	3.5329	0.0863954		A71-1	A7	1	1	MATE3	28.7163	0.166736	28.5495	6.51751	0.0109152		A71-1	A7	1	1	MATE4	22.0156	0.050601	22.0662	0.0341835	0.976584
A71-1	A7	1	1	MATE2	24.339						A71-1	A7	1	1	MATE1	25.3103						A71-1	A7	1	1	MATE3	28.3828						A71-1	A7	1	1	MATE4	22.1168
A71-2	A7	1	2	MATE2	23.5269	0.116311	23.4106	2.31523	0.200931		A71-2	A7	1	2	MATE1	24.4473	0.000476837	24.4478	3.3524	0.0979103		A71-2	A7	1	2	MATE3	28.0755	0.10232	27.9732	6.84087	0.00872355		A71-2	A7	1	2	MATE4	21.0987	0.0526476	21.046	-0.0863419	1.06167
A71-2	A7	1	2	MATE2	23.2943						A71-2	A7	1	2	MATE1	24.4482						A71-2	A7	1	2	MATE3	27.8709						A71-2	A7	1	2	MATE4	20.9934
A71-3	A7	1	3	MATE2					missing		A71-3	A7	1	3	MATE1					missing		A71-3	A7	1	3						missing		A71-3	A7	1	3						missing
A71-3	A7	1	3	MATE2							A71-3	A7	1	3	MATE1							A71-3	A7	1	3								A71-3	A7	1	3
A72-1	A7	2	1	MATE2	21.3603	0.0133114	21.347	-0.150972	1.11032		A72-1	A7	2	1	MATE1	25.4032	0.0721855	25.331	3.83303	0.0701687		A72-1	A7	2	1	MATE3	28.2866	0.259753	28.0268	6.67529	0.00978445		A72-1	A7	2	1	MATE4	20.1759	0.377393	20.5533	-0.798226	1.73896
A72-1	A7	2	1	MATE2	21.3337						A72-1	A7	2	1	MATE1	25.2588						A72-1	A7	2	1	MATE3	27.7671						A72-1	A7	2	1	MATE4	20.9307
A72-2	A7	2	2	MATE2	21.3092	0.00903606	21.3002	0.118478	0.921159		A72-2	A7	2	2	MATE1	25.5628	0.0447397	25.5181	4.33635	0.0495026		A72-2	A7	2	2	MATE3	27.8236	0.077323	27.9009	5.69099	0.0193571		A72-2	A7	2	2	MATE4	20.8058	0.0509014	20.7549	-1.45507	2.7417
A72-2	A7	2	2	MATE2	21.2912						A72-2	A7	2	2	MATE1	25.4733						A72-2	A7	2	2	MATE3	27.9783						A72-2	A7	2	2	MATE4	20.704
A72-3	A7	2	3	MATE2	20.8053	0.0240259	20.8293	-0.321577	1.2497		A72-3	A7	2	3	MATE1	23.7125	0.0795002	23.633	2.48209			A72-3	A7	2	3	MATE3	26.8836	0.0794363	26.8042	5.37557	0.0240875		A72-3	A7	2	3	MATE4	20.2288	0.0993423	20.3281	-1.10049	2.14427
A72-3	A7	2	3	MATE2	20.8534						A72-3	A7	2	3	MATE1	23.5535						A72-3	A7	2	3	MATE3	26.7248						A72-3	A7	2	3	MATE4	20.4275
A81-1	A8	1	1	MATE2	21.4159	0.0297937	21.4457	-0.299055	1.23034		A81-1	A8	1	1	MATE1	24.5247	0.0792255	24.4455	2.70074	0.153815		A81-1	A8	1	1	MATE3	26.344	0.152253	26.4962	5.47204	0.0225296		A81-1	A8	1	1	MATE4	20.6792	0.15952	20.8387	-0.18546	1.13718
A81-1	A8	1	1	MATE2	21.4755						A81-1	A8	1	1	MATE1	24.3662						A81-1	A8	1	1	MATE3	26.6485						A81-1	A8	1	1	MATE4	20.9983
A81-2	A8	1	2	MATE2	22.3021	0.0721273	22.23	0.441306	0.736468		A81-2	A8	1	2	MATE1	24.2657	0.0113516	24.2543	2.46566	0.181035		A81-2	A8	1	2	MATE3	27.9804	0.0509872	27.9294	6.96739	0.00799111		A81-2	A8	1	2	MATE4	22.3992	0.0196428	22.3795	1.41756	0.374345
A81-2	A8	1	2	MATE2	22.1579						A81-2	A8	1	2	MATE1	24.243						A81-2	A8	1	2	MATE3	27.8784						A81-2	A8	1	2	MATE4	22.3599
A81-3	A8	1	3	MATE2	22.3137	0.0378599	22.2758	0.921282	0.52804		A81-3	A8	1	3	MATE1	25.6258	0.000650406	25.6251	4.27058			A81-3	A8	1	3	MATE3	28.7464	0.102246	28.6441	6.54412	0.0107157		A81-3	A8	1	3	MATE4	21.6402	0.0891066	21.7293	-0.370728	1.29301
A81-3	A8	1	3	MATE2	22.238						A81-3	A8	1	3	MATE1	25.6245						A81-3	A8	1	3	MATE3	28.5419						A81-3	A8	1	3	MATE4	21.8184
A82-1	A8	2	1	MATE2	19.5021	0.0141153	19.488	-1.52159	2.87108		A82-1	A8	2	1	MATE1	25.2213	0.00645256	25.2277	4.21818	0.0537279		A82-1	A8	2	1	MATE3	27.85	0.0395508	27.8896	6.24469	0.0131874		A82-1	A8	2	1	MATE4	19.9088	0.120163	20.0289	-1.61597	3.06518
A82-1	A8	2	1	MATE2	19.4738						A82-1	A8	2	1	MATE1	25.2342						A82-1	A8	2	1	MATE3	27.9291						A82-1	A8	2	1	MATE4	20.1491
A82-2	A8	2	2	MATE2	19.8401	0.0214043	19.8615	-1.64232	3.12167		A82-2	A8	2	2	MATE1	25.7513	0.0268192	25.7245	4.22069	0.0536345		A82-2	A8	2	2	MATE3	27.8782	0.0924196	27.9706	5.71414	0.019049		A82-2	A8	2	2	MATE4	20.374	0.0554686	20.4294	-1.82703	3.54807
A82-2	A8	2	2	MATE2	19.8829						A82-2	A8	2	2	MATE1	25.6977						A82-2	A8	2	2	MATE3	28.063						A82-2	A8	2	2	MATE4	20.4849
A82-3	A8	2	3	MATE2	18.9159	0.0196199	18.9355	-1.74197	3.34491		A82-3	A8	2	3	MATE1	23.6617	0.00568104	23.6674	2.98988			A82-3	A8	2	3	MATE3	26.6764	0.0125809	26.6889	5.59309	0.0207162		A82-3	A8	2	3	MATE4	19.6578	0.0459375	19.7037	-1.39212	2.62465
A82-3	A8	2	3	MATE2	18.9552						A82-3	A8	2	3	MATE1	23.6731						A82-3	A8	2	3	MATE3	26.7015						A82-3	A8	2	3	MATE4	19.7497
A91-1	A9	1	1	MATE2	24.5392	0.130343	24.6696	3.60277			A91-1	A9	1	1	MATE1	24.5538	0.0221939	24.5316	3.46483			A91-1	A9	1	1	MATE3	27.6979	0.140285	27.8381	6.52817	0.0108349		A91-1	A9	1	1	MATE4	21.0875	0.10802	21.1955	-0.114473	1.08258
A91-1	A9	1	1	MATE2	24.7999						A91-1	A9	1	1	MATE1	24.5095						A91-1	A9	1	1	MATE3	27.9784						A91-1	A9	1	1	MATE4	21.3035
A91-2	A9	1	2	MATE2	25.1909	0.0579548	25.2488	0.914494	0.53053		A91-2	A9	1	2	MATE1	26.7837	0.0224648	26.7612	2.42687	0.185968		A91-2	A9	1	2	MATE3	30.0254	0.025486	29.9999	5.03871	0.0304226		A91-2	A9	1	2	MATE4	24.9028	0.0651712	24.8376	-0.123539	1.0894
A91-2	A9	1	2	MATE2	25.3068						A91-2	A9	1	2	MATE1	26.7387						A91-2	A9	1	2	MATE3	29.9744						A91-2	A9	1	2	MATE4	24.7725
A91-3	A9	1	3	MATE2	22.615	0.0829802	22.532	1.83327	0.280627		A91-3	A9	1	3	MATE1	23.0734	0.165013	22.9084	2.20968	0.216183		A91-3	A9	1	3	MATE3	27.2628	0.0717764	27.191	5.21364	0.0269486		A91-3	A9	1	3	MATE4	21.5732	0.0331306	21.54	-0.437302	1.35407
A91-3	A9	1	3	MATE2	22.449						A91-3	A9	1	3	MATE1	22.7434						A91-3	A9	1	3	MATE3	27.1192						A91-3	A9	1	3	MATE4	21.5069
A92-1	A9	2	1	MATE2	21.1732	0.110047	21.0632	-0.40385	1.32303		A92-1	A9	2	1	MATE1	24.1636	0.00557613	24.158	2.69096	0.15486		A92-1	A9	2	1	MATE3	26.9203	0.262567	27.1829	4.85205	0.0346249		A92-1	A9	2	1	MATE4	20.8255	0.173767	20.6517	-1.67912	3.20232
A92-1	A9	2	1	MATE2	20.9531						A92-1	A9	2	1	MATE1	24.1524						A92-1	A9	2	1	MATE3	27.4455						A92-1	A9	2	1	MATE4	20.478
A92-2	A9	2	2	MATE2	21.5639	0.0802221	21.6442	0.563488	0.676664		A92-2	A9	2	2	MATE1	24.7787	0	24.7787	3.69808	0.0770489		A92-2	A9	2	2	MATE3	27.7321	0.253908	27.986	5.77752	0.0182302		A92-2	A9	2	2	MATE4	20.7332	0.0126181	20.7458	-1.46269	2.75623
A92-2	A9	2	2	MATE2	21.7244						A92-2	A9	2	2	MATE1							A92-2	A9	2	2	MATE3	28.2399						A92-2	A9	2	2	MATE4	20.7584
A92-3	A9	2	3	MATE2	21.5269	0.00936699	21.5176	-0.384665	1.30556		A92-3	A9	2	3	MATE1	22.8643	0.00961781	22.8547	0.952479			A92-3	A9	2	3	MATE3	27.789	0.0742693	27.8633	5.61786	0.0203636		A92-3	A9	2	3	MATE4	20.8124	0.108708	20.9211	-1.32429	2.5041
A92-3	A9	2	3	MATE2	21.5082						A92-3	A9	2	3	MATE1	22.8451						A92-3	A9	2	3	MATE3	27.9375						A92-3	A9	2	3	MATE4	21.0298

## Sheet: Table S5
Supplementary Table S5. Carboxylic acid measurements in chickpea root extrusion.										ND: not detected
Sample Name	Acid Name	Concentration [µM]	Replicate	Treatment	root dry weight (g)	Concentration_by_weight
CudiB_008B	malic	3.1226	R1	0 Al	0.082	38.0805
CudiB_008B	malonic	88.7224	R1	0 Al	0.082	1081.98
CudiB_008B	iso-citric	ND	R1	0 Al	0.082
CudiB_008B	shikimic	ND	R1	0 Al	0.082
CudiB_008B	lactic	13.8709	R1	0 Al	0.082	169.157
CudiB_008B	acetic	164.204	R1	0 Al	0.082	2002.49
CudiB_008B	maleic	0.13918	R1	0 Al	0.082	1.69732
CudiB_008B	citric	ND	R1	0 Al	0.082
CudiB_008B	succinic	ND	R1	0 Al	0.082
CudiB_008B	citramalic	ND	R1	0 Al	0.082
CudiB_008B	cis-aconitic	ND	R1	0 Al	0.082
CudiB_008B	fumaric	0.19542	R1	0 Al	0.082	2.38317
CudiB_008B	trans-aconitic	ND	R1	0 Al	0.082
Kayat_064	malic	ND	R1	0 Al	0.085
Kayat_064	malonic	63.2258	R1	0 Al	0.085	743.833
Kayat_064	iso-citric	ND	R1	0 Al	0.085
Kayat_064	shikimic	ND	R1	0 Al	0.085
Kayat_064	lactic	15.583	R1	0 Al	0.085	183.329
Kayat_064	acetic	143.992	R1	0 Al	0.085	1694.03
Kayat_064	maleic	0.142	R1	0 Al	0.085	1.67059
Kayat_064	citric	ND	R1	0 Al	0.085
Kayat_064	succinic	ND	R1	0 Al	0.085
Kayat_064	citramalic	ND	R1	0 Al	0.085
Kayat_064	cis-aconitic	ND	R1	0 Al	0.085
Kayat_064	fumaric	0.09757	R1	0 Al	0.085	1.14788
Kayat_064	trans-aconitic	ND	R1	0 Al	0.085
Sarik_067	malic	ND	R1	0 Al	0.08
Sarik_067	malonic	43.9034	R1	0 Al	0.08	548.792
Sarik_067	iso-citric	ND	R1	0 Al	0.08
Sarik_067	shikimic	ND	R1	0 Al	0.08
Sarik_067	lactic	14.0598	R1	0 Al	0.08	175.748
Sarik_067	acetic	141.408	R1	0 Al	0.08	1767.6
Sarik_067	maleic	0.14396	R1	0 Al	0.08	1.7995
Sarik_067	citric	ND	R1	0 Al	0.08
Sarik_067	succinic	ND	R1	0 Al	0.08
Sarik_067	citramalic	ND	R1	0 Al	0.08
Sarik_067	cis-aconitic	ND	R1	0 Al	0.08
Sarik_067	fumaric	0.13404	R1	0 Al	0.08	1.6755
Sarik_067	trans-aconitic	ND	R1	0 Al	0.08
Deste_064	malic	ND	R1	0 Al	0.049
Deste_064	malonic	33.4829	R1	0 Al	0.049	683.324
Deste_064	iso-citric	ND	R1	0 Al	0.049
Deste_064	shikimic	ND	R1	0 Al	0.049
Deste_064	lactic	ND	R1	0 Al	0.049
Deste_064	acetic	144.122	R1	0 Al	0.049	2941.27
Deste_064	maleic	0.13007	R1	0 Al	0.049	2.65449
Deste_064	citric	ND	R1	0 Al	0.049
Deste_064	succinic	ND	R1	0 Al	0.049
Deste_064	citramalic	ND	R1	0 Al	0.049
Deste_064	cis-aconitic	ND	R1	0 Al	0.049
Deste_064	fumaric	0.09164	R1	0 Al	0.049	1.8702
Deste_064	trans-aconitic	ND	R1	0 Al	0.049
PBA Pistol	malic	19.2465	R1	0 Al	0.132	145.807
PBA Pistol	malonic	57.4476	R1	0 Al	0.132	435.209
PBA Pistol	iso-citric	ND	R1	0 Al	0.132
PBA Pistol	shikimic	ND	R1	0 Al	0.132
PBA Pistol	lactic	27.5878	R1	0 Al	0.132	208.998
PBA Pistol	acetic	164.961	R1	0 Al	0.132	1249.7
PBA Pistol	maleic	0.17385	R1	0 Al	0.132	1.31705
PBA Pistol	citric	ND	R1	0 Al	0.132
PBA Pistol	succinic	ND	R1	0 Al	0.132
PBA Pistol	citramalic	ND	R1	0 Al	0.132
PBA Pistol	cis-aconitic	ND	R1	0 Al	0.132
PBA Pistol	fumaric	0.57054	R1	0 Al	0.132	4.32227
PBA Pistol	trans-aconitic	ND	R1	0 Al	0.132
Bari2_074	malic	ND	R1	0 Al	0.057
Bari2_074	malonic	135.245	R1	0 Al	0.057	2372.72
Bari2_074	iso-citric	ND	R1	0 Al	0.057
Bari2_074	shikimic	ND	R1	0 Al	0.057
Bari2_074	lactic	ND	R1	0 Al	0.057
Bari2_074	acetic	108.928	R1	0 Al	0.057	1911.01
Bari2_074	maleic	0.11578	R1	0 Al	0.057	2.03123
Bari2_074	citric	ND	R1	0 Al	0.057
Bari2_074	succinic	ND	R1	0 Al	0.057
Bari2_074	citramalic	ND	R1	0 Al	0.057
Bari2_074	cis-aconitic	ND	R1	0 Al	0.057
Bari2_074	fumaric	0.11281	R1	0 Al	0.057	1.97912
Bari2_074	trans-aconitic	ND	R1	0 Al	0.057
Sarik_073	malic	ND	R1	0 Al	0.066
Sarik_073	malonic	22.1755	R1	0 Al	0.066	335.993
Sarik_073	iso-citric	ND	R1	0 Al	0.066
Sarik_073	shikimic	ND	R1	0 Al	0.066
Sarik_073	lactic	ND	R1	0 Al	0.066
Sarik_073	acetic	89.9358	R1	0 Al	0.066	1362.66
Sarik_073	maleic	0.11797	R1	0 Al	0.066	1.78742
Sarik_073	citric	ND	R1	0 Al	0.066
Sarik_073	succinic	ND	R1	0 Al	0.066
Sarik_073	citramalic	ND	R1	0 Al	0.066
Sarik_073	cis-aconitic	ND	R1	0 Al	0.066
Sarik_073	fumaric	0.10493	R1	0 Al	0.066	1.58985
Sarik_073	trans-aconitic	ND	R1	0 Al	0.066
Deste_063	malic	ND	R1	0 Al	0.059
Deste_063	malonic	32.2949	R1	0 Al	0.059	547.371
Deste_063	iso-citric	ND	R1	0 Al	0.059
Deste_063	shikimic	ND	R1	0 Al	0.059
Deste_063	lactic	13.1761	R1	0 Al	0.059	223.323
Deste_063	acetic	124.71	R1	0 Al	0.059	2113.73
Deste_063	maleic	0.15939	R1	0 Al	0.059	2.70153
Deste_063	citric	ND	R1	0 Al	0.059
Deste_063	succinic	ND	R1	0 Al	0.059
Deste_063	citramalic	ND	R1	0 Al	0.059
Deste_063	cis-aconitic	ND	R1	0 Al	0.059
Deste_063	fumaric	0.13966	R1	0 Al	0.059	2.36712
Deste_063	trans-aconitic	ND	R1	0 Al	0.059
Karab_062	malic	ND	R1	0 Al	0.069
Karab_062	malonic	25.7293	R1	0 Al	0.069	372.889
Karab_062	iso-citric	ND	R1	0 Al	0.069
Karab_062	shikimic	ND	R1	0 Al	0.069
Karab_062	lactic	ND	R1	0 Al	0.069
Karab_062	acetic	88.1157	R1	0 Al	0.069	1277.04
Karab_062	maleic	ND	R1	0 Al	0.069
Karab_062	citric	ND	R1	0 Al	0.069
Karab_062	succinic	ND	R1	0 Al	0.069
Karab_062	citramalic	ND	R1	0 Al	0.069
Karab_062	cis-aconitic	ND	R1	0 Al	0.069
Karab_062	fumaric	0.10006	R1	0 Al	0.069	1.45014
Karab_062	trans-aconitic	ND	R1	0 Al	0.069
PBA Slasher	malic	10.137	R1	0 Al	0.159	63.7544
PBA Slasher	malonic	33.9871	R1	0 Al	0.159	213.755
PBA Slasher	iso-citric	ND	R1	0 Al	0.159
PBA Slasher	shikimic	ND	R1	0 Al	0.159
PBA Slasher	lactic	ND	R1	0 Al	0.159
PBA Slasher	acetic	114.066	R1	0 Al	0.159	717.399
PBA Slasher	maleic	0.12891	R1	0 Al	0.159	0.810755
PBA Slasher	citric	ND	R1	0 Al	0.159
PBA Slasher	succinic	ND	R1	0 Al	0.159
PBA Slasher	citramalic	ND	R1	0 Al	0.159
PBA Slasher	cis-aconitic	ND	R1	0 Al	0.159
PBA Slasher	fumaric	0.30824	R1	0 Al	0.159	1.93862
PBA Slasher	trans-aconitic	ND	R1	0 Al	0.159
Kayat_064	malic	ND	R2	0 Al	0.05
Kayat_064	malonic	15.728	R2	0 Al	0.05	314.56
Kayat_064	iso-citric	ND	R2	0 Al	0.05
Kayat_064	shikimic	ND	R2	0 Al	0.05
Kayat_064	lactic	ND	R2	0 Al	0.05
Kayat_064	acetic	112.002	R2	0 Al	0.05	2240.03
Kayat_064	maleic	0.13653	R2	0 Al	0.05	2.7306
Kayat_064	citric	ND	R2	0 Al	0.05
Kayat_064	succinic	ND	R2	0 Al	0.05
Kayat_064	citramalic	ND	R2	0 Al	0.05
Kayat_064	cis-aconitic	ND	R2	0 Al	0.05
Kayat_064	fumaric	0.08105	R2	0 Al	0.05	1.621
Kayat_064	trans-aconitic	ND	R2	0 Al	0.05
Bari2_074	malic	ND	R2	0 Al	0.074
Bari2_074	malonic	121.475	R2	0 Al	0.074	1641.56
Bari2_074	iso-citric	ND	R2	0 Al	0.074
Bari2_074	shikimic	ND	R2	0 Al	0.074
Bari2_074	lactic	ND	R2	0 Al	0.074
Bari2_074	acetic	110.047	R2	0 Al	0.074	1487.12
Bari2_074	maleic	0.15816	R2	0 Al	0.074	2.1373
Bari2_074	citric	ND	R2	0 Al	0.074
Bari2_074	succinic	ND	R2	0 Al	0.074
Bari2_074	citramalic	ND	R2	0 Al	0.074
Bari2_074	cis-aconitic	ND	R2	0 Al	0.074
Bari2_074	fumaric	ND	R2	0 Al	0.074
Bari2_074	trans-aconitic	ND	R2	0 Al	0.074
Karab_062	malic	ND	R2	0 Al	0.079
Karab_062	malonic	84.1542	R2	0 Al	0.079	1065.24
Karab_062	iso-citric	ND	R2	0 Al	0.079
Karab_062	shikimic	ND	R2	0 Al	0.079
Karab_062	lactic	ND	R2	0 Al	0.079
Karab_062	acetic	126.788	R2	0 Al	0.079	1604.91
Karab_062	maleic	0.14415	R2	0 Al	0.079	1.82468
Karab_062	citric	ND	R2	0 Al	0.079
Karab_062	succinic	ND	R2	0 Al	0.079
Karab_062	citramalic	ND	R2	0 Al	0.079
Karab_062	cis-aconitic	ND	R2	0 Al	0.079
Karab_062	fumaric	0.1212	R2	0 Al	0.079	1.53418
Karab_062	trans-aconitic	ND	R2	0 Al	0.079
CudiB_008B	malic	ND	R2	0 Al	0.075
CudiB_008B	malonic	150.496	R2	0 Al	0.075	2006.61
CudiB_008B	iso-citric	ND	R2	0 Al	0.075
CudiB_008B	shikimic	ND	R2	0 Al	0.075
CudiB_008B	lactic	ND	R2	0 Al	0.075
CudiB_008B	acetic	145.976	R2	0 Al	0.075	1946.35
CudiB_008B	maleic	0.12156	R2	0 Al	0.075	1.6208
CudiB_008B	citric	ND	R2	0 Al	0.075
CudiB_008B	succinic	ND	R2	0 Al	0.075
CudiB_008B	citramalic	ND	R2	0 Al	0.075
CudiB_008B	cis-aconitic	ND	R2	0 Al	0.075
CudiB_008B	fumaric	0.19498	R2	0 Al	0.075	2.59973
CudiB_008B	trans-aconitic	ND	R2	0 Al	0.075
Sarik_073	malic	ND	R2	0 Al	0.061
Sarik_073	malonic	47.5609	R2	0 Al	0.061	779.688
Sarik_073	iso-citric	ND	R2	0 Al	0.061
Sarik_073	shikimic	ND	R2	0 Al	0.061
Sarik_073	lactic	ND	R2	0 Al	0.061
Sarik_073	acetic	121.505	R2	0 Al	0.061	1991.89
Sarik_073	maleic	0.15087	R2	0 Al	0.061	2.47328
Sarik_073	citric	ND	R2	0 Al	0.061
Sarik_073	succinic	ND	R2	0 Al	0.061
Sarik_073	citramalic	ND	R2	0 Al	0.061
Sarik_073	cis-aconitic	ND	R2	0 Al	0.061
Sarik_073	fumaric	0.08074	R2	0 Al	0.061	1.32361
Sarik_073	trans-aconitic	ND	R2	0 Al	0.061
Sarik_067	malic	ND	R2	0 Al	0.068
Sarik_067	malonic	13.859	R2	0 Al	0.068	203.809
Sarik_067	iso-citric	ND	R2	0 Al	0.068
Sarik_067	shikimic	ND	R2	0 Al	0.068
Sarik_067	lactic	ND	R2	0 Al	0.068
Sarik_067	acetic	104.397	R2	0 Al	0.068	1535.25
Sarik_067	maleic	0.10174	R2	0 Al	0.068	1.49618
Sarik_067	citric	ND	R2	0 Al	0.068
Sarik_067	succinic	ND	R2	0 Al	0.068
Sarik_067	citramalic	ND	R2	0 Al	0.068
Sarik_067	cis-aconitic	ND	R2	0 Al	0.068
Sarik_067	fumaric	0.08082	R2	0 Al	0.068	1.18853
Sarik_067	trans-aconitic	ND	R2	0 Al	0.068
PBA Pistol	malic	43.8781	R2	0 Al	0.212	206.972
PBA Pistol	malonic	129.366	R2	0 Al	0.212	610.217
PBA Pistol	iso-citric	ND	R2	0 Al	0.212
PBA Pistol	shikimic	ND	R2	0 Al	0.212
PBA Pistol	lactic	ND	R2	0 Al	0.212
PBA Pistol	acetic	159.241	R2	0 Al	0.212	751.135
PBA Pistol	maleic	0.13202	R2	0 Al	0.212	0.622736
PBA Pistol	citric	ND	R2	0 Al	0.212
PBA Pistol	succinic	ND	R2	0 Al	0.212
PBA Pistol	citramalic	ND	R2	0 Al	0.212
PBA Pistol	cis-aconitic	ND	R2	0 Al	0.212
PBA Pistol	fumaric	0.89408	R2	0 Al	0.212	4.21736
PBA Pistol	trans-aconitic	ND	R2	0 Al	0.212
Deste_064	malic	ND	R2	0 Al	0.065
Deste_064	malonic	36.3862	R2	0 Al	0.065	559.788
Deste_064	iso-citric	ND	R2	0 Al	0.065
Deste_064	shikimic	ND	R2	0 Al	0.065
Deste_064	lactic	ND	R2	0 Al	0.065
Deste_064	acetic	143.299	R2	0 Al	0.065	2204.6
Deste_064	maleic	0.13214	R2	0 Al	0.065	2.03292
Deste_064	citric	ND	R2	0 Al	0.065
Deste_064	succinic	ND	R2	0 Al	0.065
Deste_064	citramalic	ND	R2	0 Al	0.065
Deste_064	cis-aconitic	ND	R2	0 Al	0.065
Deste_064	fumaric	0.13105	R2	0 Al	0.065	2.01615
Deste_064	trans-aconitic	ND	R2	0 Al	0.065
Deste_063	malic	ND	R2	0 Al	0.094
Deste_063	malonic	34.8605	R2	0 Al	0.094	370.856
Deste_063	iso-citric	ND	R2	0 Al	0.094
Deste_063	shikimic	ND	R2	0 Al	0.094
Deste_063	lactic	ND	R2	0 Al	0.094
Deste_063	acetic	118.741	R2	0 Al	0.094	1263.21
Deste_063	maleic	0.12341	R2	0 Al	0.094	1.31287
Deste_063	citric	ND	R2	0 Al	0.094
Deste_063	succinic	ND	R2	0 Al	0.094
Deste_063	citramalic	ND	R2	0 Al	0.094
Deste_063	cis-aconitic	ND	R2	0 Al	0.094
Deste_063	fumaric	0.09086	R2	0 Al	0.094	0.966596
Deste_063	trans-aconitic	ND	R2	0 Al	0.094
PBA Slasher	malic	7.3879	R2	0 Al	0.158	46.7589
PBA Slasher	malonic	57.623	R2	0 Al	0.158	364.703
PBA Slasher	iso-citric	ND	R2	0 Al	0.158
PBA Slasher	shikimic	ND	R2	0 Al	0.158
PBA Slasher	lactic	ND	R2	0 Al	0.158
PBA Slasher	acetic	123.238	R2	0 Al	0.158	779.987
PBA Slasher	maleic	0.13782	R2	0 Al	0.158	0.872278
PBA Slasher	citric	ND	R2	0 Al	0.158
PBA Slasher	succinic	ND	R2	0 Al	0.158
PBA Slasher	citramalic	ND	R2	0 Al	0.158
PBA Slasher	cis-aconitic	ND	R2	0 Al	0.158
PBA Slasher	fumaric	0.30441	R2	0 Al	0.158	1.92665
PBA Slasher	trans-aconitic	ND	R2	0 Al	0.158
PBA Slasher	malic	21.5947	R3	0 Al	0.174	124.107
PBA Slasher	malonic	88.0878	R3	0 Al	0.174	506.252
PBA Slasher	iso-citric	ND	R3	0 Al	0.174
PBA Slasher	shikimic	ND	R3	0 Al	0.174
PBA Slasher	lactic	ND	R3	0 Al	0.174
PBA Slasher	acetic	124.898	R3	0 Al	0.174	717.804
PBA Slasher	maleic	0.16825	R3	0 Al	0.174	0.966954
PBA Slasher	citric	ND	R3	0 Al	0.174
PBA Slasher	succinic	ND	R3	0 Al	0.174
PBA Slasher	citramalic	ND	R3	0 Al	0.174
PBA Slasher	cis-aconitic	ND	R3	0 Al	0.174
PBA Slasher	fumaric	0.74086	R3	0 Al	0.174	4.25782
PBA Slasher	trans-aconitic	ND	R3	0 Al	0.174
Bari2_074	malic	ND	R3	0 Al	0.075
Bari2_074	malonic	162.061	R3	0 Al	0.075	2160.82
Bari2_074	iso-citric	ND	R3	0 Al	0.075
Bari2_074	shikimic	ND	R3	0 Al	0.075
Bari2_074	lactic	ND	R3	0 Al	0.075
Bari2_074	acetic	115.52	R3	0 Al	0.075	1540.27
Bari2_074	maleic	0.11089	R3	0 Al	0.075	1.47853
Bari2_074	citric	ND	R3	0 Al	0.075
Bari2_074	succinic	ND	R3	0 Al	0.075
Bari2_074	citramalic	ND	R3	0 Al	0.075
Bari2_074	cis-aconitic	ND	R3	0 Al	0.075
Bari2_074	fumaric	0.10463	R3	0 Al	0.075	1.39507
Bari2_074	trans-aconitic	ND	R3	0 Al	0.075
Kayat_064	malic	ND	R3	0 Al	0.088
Kayat_064	malonic	62.2414	R3	0 Al	0.088	707.289
Kayat_064	iso-citric	ND	R3	0 Al	0.088
Kayat_064	shikimic	ND	R3	0 Al	0.088
Kayat_064	lactic	ND	R3	0 Al	0.088
Kayat_064	acetic	96.0726	R3	0 Al	0.088	1091.73
Kayat_064	maleic	0.09061	R3	0 Al	0.088	1.02966
Kayat_064	citric	ND	R3	0 Al	0.088
Kayat_064	succinic	ND	R3	0 Al	0.088
Kayat_064	citramalic	ND	R3	0 Al	0.088
Kayat_064	cis-aconitic	ND	R3	0 Al	0.088
Kayat_064	fumaric	0.14607	R3	0 Al	0.088	1.65989
Kayat_064	trans-aconitic	ND	R3	0 Al	0.088
Karab_062	malic	ND	R3	0 Al	0.089
Karab_062	malonic	132.579	R3	0 Al	0.089	1489.65
Karab_062	iso-citric	ND	R3	0 Al	0.089
Karab_062	shikimic	ND	R3	0 Al	0.089
Karab_062	lactic	ND	R3	0 Al	0.089
Karab_062	acetic	127.822	R3	0 Al	0.089	1436.21
Karab_062	maleic	0.09774	R3	0 Al	0.089	1.0982
Karab_062	citric	ND	R3	0 Al	0.089
Karab_062	succinic	ND	R3	0 Al	0.089
Karab_062	citramalic	ND	R3	0 Al	0.089
Karab_062	cis-aconitic	ND	R3	0 Al	0.089
Karab_062	fumaric	0.15553	R3	0 Al	0.089	1.74753
Karab_062	trans-aconitic	ND	R3	0 Al	0.089
Deste_063	malic	ND	R3	0 Al	0.04
Deste_063	malonic	33.6885	R3	0 Al	0.04	842.212
Deste_063	iso-citric	ND	R3	0 Al	0.04
Deste_063	shikimic	ND	R3	0 Al	0.04
Deste_063	lactic	ND	R3	0 Al	0.04
Deste_063	acetic	84.5542	R3	0 Al	0.04	2113.86
Deste_063	maleic	ND	R3	0 Al	0.04
Deste_063	citric	ND	R3	0 Al	0.04
Deste_063	succinic	ND	R3	0 Al	0.04
Deste_063	citramalic	ND	R3	0 Al	0.04
Deste_063	cis-aconitic	ND	R3	0 Al	0.04
Deste_063	fumaric	ND	R3	0 Al	0.04
Deste_063	trans-aconitic	ND	R3	0 Al	0.04
CudiB_008B	malic	7.77429	R3	0 Al	0.077	100.965
CudiB_008B	malonic	127.303	R3	0 Al	0.077	1653.29
CudiB_008B	iso-citric	ND	R3	0 Al	0.077
CudiB_008B	shikimic	ND	R3	0 Al	0.077
CudiB_008B	lactic	ND	R3	0 Al	0.077
CudiB_008B	acetic	158.874	R3	0 Al	0.077	2063.3
CudiB_008B	maleic	0.1463	R3	0 Al	0.077	1.9
CudiB_008B	citric	ND	R3	0 Al	0.077
CudiB_008B	succinic	ND	R3	0 Al	0.077
CudiB_008B	citramalic	ND	R3	0 Al	0.077
CudiB_008B	cis-aconitic	ND	R3	0 Al	0.077
CudiB_008B	fumaric	0.11799	R3	0 Al	0.077	1.53234
CudiB_008B	trans-aconitic	ND	R3	0 Al	0.077
Sarik_073	malic	ND	R3	0 Al	0.054
Sarik_073	malonic	34.8645	R3	0 Al	0.054	645.639
Sarik_073	iso-citric	ND	R3	0 Al	0.054
Sarik_073	shikimic	ND	R3	0 Al	0.054
Sarik_073	lactic	ND	R3	0 Al	0.054
Sarik_073	acetic	103.075	R3	0 Al	0.054	1908.79
Sarik_073	maleic	0.11802	R3	0 Al	0.054	2.18556
Sarik_073	citric	ND	R3	0 Al	0.054
Sarik_073	succinic	ND	R3	0 Al	0.054
Sarik_073	citramalic	ND	R3	0 Al	0.054
Sarik_073	cis-aconitic	ND	R3	0 Al	0.054
Sarik_073	fumaric	ND	R3	0 Al	0.054
Sarik_073	trans-aconitic	ND	R3	0 Al	0.054
PBA Pistol	malic	13.1445	R3	0 Al	0.135	97.3663
PBA Pistol	malonic	62.3742	R3	0 Al	0.135	462.031
PBA Pistol	iso-citric	ND	R3	0 Al	0.135
PBA Pistol	shikimic	ND	R3	0 Al	0.135
PBA Pistol	lactic	ND	R3	0 Al	0.135
PBA Pistol	acetic	185.476	R3	0 Al	0.135	1373.9
PBA Pistol	maleic	0.12661	R3	0 Al	0.135	0.937852
PBA Pistol	citric	ND	R3	0 Al	0.135
PBA Pistol	succinic	ND	R3	0 Al	0.135
PBA Pistol	citramalic	ND	R3	0 Al	0.135
PBA Pistol	cis-aconitic	ND	R3	0 Al	0.135
PBA Pistol	fumaric	0.56773	R3	0 Al	0.135	4.20541
PBA Pistol	trans-aconitic	ND	R3	0 Al	0.135
Deste_064	malic	12.9518	R3	0 Al	0.099	130.827
Deste_064	malonic	174.42	R3	0 Al	0.099	1761.82
Deste_064	iso-citric	ND	R3	0 Al	0.099
Deste_064	shikimic	ND	R3	0 Al	0.099
Deste_064	lactic	ND	R3	0 Al	0.099
Deste_064	acetic	109.878	R3	0 Al	0.099	1109.88
Deste_064	maleic	ND	R3	0 Al	0.099
Deste_064	citric	ND	R3	0 Al	0.099
Deste_064	succinic	ND	R3	0 Al	0.099
Deste_064	citramalic	ND	R3	0 Al	0.099
Deste_064	cis-aconitic	ND	R3	0 Al	0.099
Deste_064	fumaric	0.29858	R3	0 Al	0.099	3.01596
Deste_064	trans-aconitic	ND	R3	0 Al	0.099
Sarik_067	malic	8.53019	R3	0 Al	0.11	77.5472
Sarik_067	malonic	85.6802	R3	0 Al	0.11	778.911
Sarik_067	iso-citric	ND	R3	0 Al	0.11
Sarik_067	shikimic	ND	R3	0 Al	0.11
Sarik_067	lactic	ND	R3	0 Al	0.11
Sarik_067	acetic	116.221	R3	0 Al	0.11	1056.55
Sarik_067	maleic	0.11919	R3	0 Al	0.11	1.08355
Sarik_067	citric	ND	R3	0 Al	0.11
Sarik_067	succinic	ND	R3	0 Al	0.11
Sarik_067	citramalic	ND	R3	0 Al	0.11
Sarik_067	cis-aconitic	ND	R3	0 Al	0.11
Sarik_067	fumaric	0.2398	R3	0 Al	0.11	2.18
Sarik_067	trans-aconitic	ND	R3	0 Al	0.11
CudiB_008B	malic	4.40621	R1	15 Al	0.067	65.7643
CudiB_008B	malonic	176.97	R1	15 Al	0.067	2641.34
CudiB_008B	iso-citric	ND	R1	15 Al	0.067
CudiB_008B	shikimic	ND	R1	15 Al	0.067
CudiB_008B	lactic	ND	R1	15 Al	0.067
CudiB_008B	acetic	140.46	R1	15 Al	0.067	2096.42
CudiB_008B	maleic	0.13866	R1	15 Al	0.067	2.06955
CudiB_008B	citric	ND	R1	15 Al	0.067
CudiB_008B	succinic	ND	R1	15 Al	0.067
CudiB_008B	citramalic	ND	R1	15 Al	0.067
CudiB_008B	cis-aconitic	ND	R1	15 Al	0.067
CudiB_008B	fumaric	0.1381	R1	15 Al	0.067	2.06119
CudiB_008B	trans-aconitic	ND	R1	15 Al	0.067
Kayat_064	malic	ND	R1	15 Al	0.057
Kayat_064	malonic	84.3253	R1	15 Al	0.057	1479.39
Kayat_064	iso-citric	ND	R1	15 Al	0.057
Kayat_064	shikimic	ND	R1	15 Al	0.057
Kayat_064	lactic	ND	R1	15 Al	0.057
Kayat_064	acetic	97.1639	R1	15 Al	0.057	1704.63
Kayat_064	maleic	0.12249	R1	15 Al	0.057	2.14895
Kayat_064	citric	ND	R1	15 Al	0.057
Kayat_064	succinic	ND	R1	15 Al	0.057
Kayat_064	citramalic	ND	R1	15 Al	0.057
Kayat_064	cis-aconitic	ND	R1	15 Al	0.057
Kayat_064	fumaric	0.08264	R1	15 Al	0.057	1.44982
Kayat_064	trans-aconitic	ND	R1	15 Al	0.057
Sarik_067	malic	ND	R1	15 Al	0.074
Sarik_067	malonic	31.048	R1	15 Al	0.074	419.568
Sarik_067	iso-citric	ND	R1	15 Al	0.074
Sarik_067	shikimic	ND	R1	15 Al	0.074
Sarik_067	lactic	ND	R1	15 Al	0.074
Sarik_067	acetic	100.269	R1	15 Al	0.074	1354.99
Sarik_067	maleic	0.10569	R1	15 Al	0.074	1.42824
Sarik_067	citric	ND	R1	15 Al	0.074
Sarik_067	succinic	ND	R1	15 Al	0.074
Sarik_067	citramalic	ND	R1	15 Al	0.074
Sarik_067	cis-aconitic	ND	R1	15 Al	0.074
Sarik_067	fumaric	0.09484	R1	15 Al	0.074	1.28162
Sarik_067	trans-aconitic	ND	R1	15 Al	0.074
Deste_064	malic	ND	R1	15 Al	0.058
Deste_064	malonic	52.4929	R1	15 Al	0.058	905.05
Deste_064	iso-citric	ND	R1	15 Al	0.058
Deste_064	shikimic	ND	R1	15 Al	0.058
Deste_064	lactic	ND	R1	15 Al	0.058
Deste_064	acetic	83.9315	R1	15 Al	0.058	1447.1
Deste_064	maleic	ND	R1	15 Al	0.058
Deste_064	citric	ND	R1	15 Al	0.058
Deste_064	succinic	ND	R1	15 Al	0.058
Deste_064	citramalic	ND	R1	15 Al	0.058
Deste_064	cis-aconitic	ND	R1	15 Al	0.058
Deste_064	fumaric	0.06819	R1	15 Al	0.058	1.17569
Deste_064	trans-aconitic	ND	R1	15 Al	0.058
PBA Pistol	malic	8.37524	R1	15 Al	0.132	63.4488
PBA Pistol	malonic	85.1133	R1	15 Al	0.132	644.798
PBA Pistol	iso-citric	ND	R1	15 Al	0.132
PBA Pistol	shikimic	ND	R1	15 Al	0.132
PBA Pistol	lactic	ND	R1	15 Al	0.132
PBA Pistol	acetic	148.955	R1	15 Al	0.132	1128.45
PBA Pistol	maleic	0.14067	R1	15 Al	0.132	1.06568
PBA Pistol	citric	10.0488	R1	15 Al	0.132	76.1272
PBA Pistol	succinic	ND	R1	15 Al	0.132
PBA Pistol	citramalic	ND	R1	15 Al	0.132
PBA Pistol	cis-aconitic	ND	R1	15 Al	0.132
PBA Pistol	fumaric	0.39702	R1	15 Al	0.132	3.00773
PBA Pistol	trans-aconitic	ND	R1	15 Al	0.132
Bari2_074	malic	ND	R1	15 Al	0.077
Bari2_074	malonic	90.3222	R1	15 Al	0.077	1173.02
Bari2_074	iso-citric	ND	R1	15 Al	0.077
Bari2_074	shikimic	ND	R1	15 Al	0.077
Bari2_074	lactic	ND	R1	15 Al	0.077
Bari2_074	acetic	113.972	R1	15 Al	0.077	1480.15
Bari2_074	maleic	0.121	R1	15 Al	0.077	1.57143
Bari2_074	citric	ND	R1	15 Al	0.077
Bari2_074	succinic	ND	R1	15 Al	0.077
Bari2_074	citramalic	ND	R1	15 Al	0.077
Bari2_074	cis-aconitic	ND	R1	15 Al	0.077
Bari2_074	fumaric	0.13204	R1	15 Al	0.077	1.71481
Bari2_074	trans-aconitic	ND	R1	15 Al	0.077
Sarik_073	malic	ND	R1	15 Al	0.058
Sarik_073	malonic	77.3329	R1	15 Al	0.058	1333.33
Sarik_073	iso-citric	ND	R1	15 Al	0.058
Sarik_073	shikimic	ND	R1	15 Al	0.058
Sarik_073	lactic	ND	R1	15 Al	0.058
Sarik_073	acetic	108.571	R1	15 Al	0.058	1871.91
Sarik_073	maleic	0.12194	R1	15 Al	0.058	2.10241
Sarik_073	citric	ND	R1	15 Al	0.058
Sarik_073	succinic	ND	R1	15 Al	0.058
Sarik_073	citramalic	ND	R1	15 Al	0.058
Sarik_073	cis-aconitic	ND	R1	15 Al	0.058
Sarik_073	fumaric	0.08536	R1	15 Al	0.058	1.47172
Sarik_073	trans-aconitic	ND	R1	15 Al	0.058
Deste_063	malic	ND	R1	15 Al	0.039
Deste_063	malonic	59.0198	R1	15 Al	0.039	1513.33
Deste_063	iso-citric	ND	R1	15 Al	0.039
Deste_063	shikimic	ND	R1	15 Al	0.039
Deste_063	lactic	ND	R1	15 Al	0.039
Deste_063	acetic	104.26	R1	15 Al	0.039	2673.34
Deste_063	maleic	0.12664	R1	15 Al	0.039	3.24718
Deste_063	citric	ND	R1	15 Al	0.039
Deste_063	succinic	ND	R1	15 Al	0.039
Deste_063	citramalic	ND	R1	15 Al	0.039
Deste_063	cis-aconitic	ND	R1	15 Al	0.039
Deste_063	fumaric	0.07456	R1	15 Al	0.039	1.91179
Deste_063	trans-aconitic	ND	R1	15 Al	0.039
Karab_062	malic	ND	R1	15 Al	0.041
Karab_062	malonic	47.0046	R1	15 Al	0.041	1146.45
Karab_062	iso-citric	ND	R1	15 Al	0.041
Karab_062	shikimic	ND	R1	15 Al	0.041
Karab_062	lactic	ND	R1	15 Al	0.041
Karab_062	acetic	108.357	R1	15 Al	0.041	2642.86
Karab_062	maleic	0.1398	R1	15 Al	0.041	3.40976
Karab_062	citric	ND	R1	15 Al	0.041
Karab_062	succinic	ND	R1	15 Al	0.041
Karab_062	citramalic	ND	R1	15 Al	0.041
Karab_062	cis-aconitic	ND	R1	15 Al	0.041
Karab_062	fumaric	ND	R1	15 Al	0.041
Karab_062	trans-aconitic	ND	R1	15 Al	0.041
PBA Slasher	malic	7.87923	R1	15 Al	0.094	83.8216
PBA Slasher	malonic	90.5855	R1	15 Al	0.094	963.675
PBA Slasher	iso-citric	ND	R1	15 Al	0.094
PBA Slasher	shikimic	ND	R1	15 Al	0.094
PBA Slasher	lactic	ND	R1	15 Al	0.094
PBA Slasher	acetic	127.082	R1	15 Al	0.094	1351.93
PBA Slasher	maleic	0.14692	R1	15 Al	0.094	1.56298
PBA Slasher	citric	ND	R1	15 Al	0.094
PBA Slasher	succinic	ND	R1	15 Al	0.094
PBA Slasher	citramalic	ND	R1	15 Al	0.094
PBA Slasher	cis-aconitic	ND	R1	15 Al	0.094
PBA Slasher	fumaric	0.2544	R1	15 Al	0.094	2.70638
PBA Slasher	trans-aconitic	ND	R1	15 Al	0.094
Sarik_067	malic	ND	R2	15 Al	0.069
Sarik_067	malonic	39.2337	R2	15 Al	0.069	568.605
Sarik_067	iso-citric	ND	R2	15 Al	0.069
Sarik_067	shikimic	ND	R2	15 Al	0.069
Sarik_067	lactic	ND	R2	15 Al	0.069
Sarik_067	acetic	108.709	R2	15 Al	0.069	1575.49
Sarik_067	maleic	0.17703	R2	15 Al	0.069	2.56565
Sarik_067	citric	ND	R2	15 Al	0.069
Sarik_067	succinic	ND	R2	15 Al	0.069
Sarik_067	citramalic	ND	R2	15 Al	0.069
Sarik_067	cis-aconitic	ND	R2	15 Al	0.069
Sarik_067	fumaric	0.07911	R2	15 Al	0.069	1.14652
Sarik_067	trans-aconitic	ND	R2	15 Al	0.069
Kayat_064	malic	ND	R2	15 Al	0.083
Kayat_064	malonic	99.3784	R2	15 Al	0.083	1197.33
Kayat_064	iso-citric	ND	R2	15 Al	0.083
Kayat_064	shikimic	ND	R2	15 Al	0.083
Kayat_064	lactic	ND	R2	15 Al	0.083
Kayat_064	acetic	170.07	R2	15 Al	0.083	2049.03
Kayat_064	maleic	0.22489	R2	15 Al	0.083	2.70952
Kayat_064	citric	ND	R2	15 Al	0.083
Kayat_064	succinic	ND	R2	15 Al	0.083
Kayat_064	citramalic	ND	R2	15 Al	0.083
Kayat_064	cis-aconitic	ND	R2	15 Al	0.083
Kayat_064	fumaric	0.2014	R2	15 Al	0.083	2.42651
Kayat_064	trans-aconitic	ND	R2	15 Al	0.083
CudiB_008B	malic	ND	R2	15 Al	0.055
CudiB_008B	malonic	58.2242	R2	15 Al	0.055	1058.62
CudiB_008B	iso-citric	ND	R2	15 Al	0.055
CudiB_008B	shikimic	ND	R2	15 Al	0.055
CudiB_008B	lactic	ND	R2	15 Al	0.055
CudiB_008B	acetic	112.47	R2	15 Al	0.055	2044.9
CudiB_008B	maleic	0.14061	R2	15 Al	0.055	2.55655
CudiB_008B	citric	ND	R2	15 Al	0.055
CudiB_008B	succinic	ND	R2	15 Al	0.055
CudiB_008B	citramalic	ND	R2	15 Al	0.055
CudiB_008B	cis-aconitic	ND	R2	15 Al	0.055
CudiB_008B	fumaric	0.07066	R2	15 Al	0.055	1.28473
CudiB_008B	trans-aconitic	ND	R2	15 Al	0.055
Deste_064	malic	ND	R2	15 Al	0.059
Deste_064	malonic	120.645	R2	15 Al	0.059	2044.84
Deste_064	iso-citric	ND	R2	15 Al	0.059
Deste_064	shikimic	ND	R2	15 Al	0.059
Deste_064	lactic	ND	R2	15 Al	0.059
Deste_064	acetic	116.697	R2	15 Al	0.059	1977.91
Deste_064	maleic	0.16614	R2	15 Al	0.059	2.81593
Deste_064	citric	ND	R2	15 Al	0.059
Deste_064	succinic	ND	R2	15 Al	0.059
Deste_064	citramalic	ND	R2	15 Al	0.059
Deste_064	cis-aconitic	ND	R2	15 Al	0.059
Deste_064	fumaric	0.1001	R2	15 Al	0.059	1.69661
Deste_064	trans-aconitic	ND	R2	15 Al	0.059
PBA Pistol	malic	ND	R2	15 Al	0.136
PBA Pistol	malonic	45.6483	R2	15 Al	0.136	335.649
PBA Pistol	iso-citric	ND	R2	15 Al	0.136
PBA Pistol	shikimic	ND	R2	15 Al	0.136
PBA Pistol	lactic	ND	R2	15 Al	0.136
PBA Pistol	acetic	154.619	R2	15 Al	0.136	1136.91
PBA Pistol	maleic	0.15705	R2	15 Al	0.136	1.15478
PBA Pistol	citric	8.36873	R2	15 Al	0.136	61.5348
PBA Pistol	succinic	ND	R2	15 Al	0.136
PBA Pistol	citramalic	ND	R2	15 Al	0.136
PBA Pistol	cis-aconitic	ND	R2	15 Al	0.136
PBA Pistol	fumaric	0.10758	R2	15 Al	0.136	0.791029
PBA Pistol	trans-aconitic	ND	R2	15 Al	0.136
Bari2_074	malic	7.71133	R2	15 Al	0.065	118.636
Bari2_074	malonic	170.581	R2	15 Al	0.065	2624.32
Bari2_074	iso-citric	ND	R2	15 Al	0.065
Bari2_074	shikimic	ND	R2	15 Al	0.065
Bari2_074	lactic	ND	R2	15 Al	0.065
Bari2_074	acetic	182.403	R2	15 Al	0.065	2806.2
Bari2_074	maleic	0.10493	R2	15 Al	0.065	1.61431
Bari2_074	citric	ND	R2	15 Al	0.065
Bari2_074	succinic	ND	R2	15 Al	0.065
Bari2_074	citramalic	ND	R2	15 Al	0.065
Bari2_074	cis-aconitic	ND	R2	15 Al	0.065
Bari2_074	fumaric	0.26525	R2	15 Al	0.065	4.08077
Bari2_074	trans-aconitic	ND	R2	15 Al	0.065
Deste_063	malic	ND	R2	15 Al	0.092
Deste_063	malonic	47.1594	R2	15 Al	0.092	512.603
Deste_063	iso-citric	ND	R2	15 Al	0.092
Deste_063	shikimic	ND	R2	15 Al	0.092
Deste_063	lactic	ND	R2	15 Al	0.092
Deste_063	acetic	116.614	R2	15 Al	0.092	1267.55
Deste_063	maleic	0.14075	R2	15 Al	0.092	1.52989
Deste_063	citric	ND	R2	15 Al	0.092
Deste_063	succinic	ND	R2	15 Al	0.092
Deste_063	citramalic	ND	R2	15 Al	0.092
Deste_063	cis-aconitic	ND	R2	15 Al	0.092
Deste_063	fumaric	ND	R2	15 Al	0.092
Deste_063	trans-aconitic	ND	R2	15 Al	0.092
Sarik_073	malic	ND	R2	15 Al	0.107
Sarik_073	malonic	49.9778	R2	15 Al	0.107	467.083
Sarik_073	iso-citric	ND	R2	15 Al	0.107
Sarik_073	shikimic	ND	R2	15 Al	0.107
Sarik_073	lactic	ND	R2	15 Al	0.107
Sarik_073	acetic	118.395	R2	15 Al	0.107	1106.5
Sarik_073	maleic	0.15996	R2	15 Al	0.107	1.49495
Sarik_073	citric	ND	R2	15 Al	0.107
Sarik_073	succinic	ND	R2	15 Al	0.107
Sarik_073	citramalic	ND	R2	15 Al	0.107
Sarik_073	cis-aconitic	ND	R2	15 Al	0.107
Sarik_073	fumaric	0.09141	R2	15 Al	0.107	0.854299
Sarik_073	trans-aconitic	ND	R2	15 Al	0.107
PBA Slasher	malic	6.16176	R2	15 Al	0.028	220.063
PBA Slasher	malonic	23.7631	R2	15 Al	0.028	848.683
PBA Slasher	iso-citric	ND	R2	15 Al	0.028
PBA Slasher	shikimic	ND	R2	15 Al	0.028
PBA Slasher	lactic	ND	R2	15 Al	0.028
PBA Slasher	acetic	111.626	R2	15 Al	0.028	3986.65
PBA Slasher	maleic	0.13237	R2	15 Al	0.028	4.7275
PBA Slasher	citric	7.2164	R2	15 Al	0.028	257.729
PBA Slasher	succinic	ND	R2	15 Al	0.028
PBA Slasher	citramalic	ND	R2	15 Al	0.028
PBA Slasher	cis-aconitic	ND	R2	15 Al	0.028
PBA Slasher	fumaric	0.23478	R2	15 Al	0.028	8.385
PBA Slasher	trans-aconitic	ND	R2	15 Al	0.028
Bari2_074	malic	ND	R3	15 Al	0.068
Bari2_074	malonic	51.9462	R3	15 Al	0.068	763.914
Bari2_074	iso-citric	ND	R3	15 Al	0.068
Bari2_074	shikimic	ND	R3	15 Al	0.068
Bari2_074	lactic	ND	R3	15 Al	0.068
Bari2_074	acetic	120.903	R3	15 Al	0.068	1777.98
Bari2_074	maleic	0.13144	R3	15 Al	0.068	1.93294
Bari2_074	citric	ND	R3	15 Al	0.068
Bari2_074	succinic	ND	R3	15 Al	0.068
Bari2_074	citramalic	ND	R3	15 Al	0.068
Bari2_074	cis-aconitic	ND	R3	15 Al	0.068
Bari2_074	fumaric	0.07295	R3	15 Al	0.068	1.07279
Bari2_074	trans-aconitic	ND	R3	15 Al	0.068
Kayat_064	malic	ND	R3	15 Al	0.145
Kayat_064	malonic	51.7099	R3	15 Al	0.145	356.62
Kayat_064	iso-citric	ND	R3	15 Al	0.145
Kayat_064	shikimic	ND	R3	15 Al	0.145
Kayat_064	lactic	ND	R3	15 Al	0.145
Kayat_064	acetic	143.609	R3	15 Al	0.145	990.406
Kayat_064	maleic	0.12947	R3	15 Al	0.145	0.892897
Kayat_064	citric	ND	R3	15 Al	0.145
Kayat_064	succinic	ND	R3	15 Al	0.145
Kayat_064	citramalic	ND	R3	15 Al	0.145
Kayat_064	cis-aconitic	ND	R3	15 Al	0.145
Kayat_064	fumaric	0.08389	R3	15 Al	0.145	0.578552
Kayat_064	trans-aconitic	ND	R3	15 Al	0.145
CudiB_008B	malic	13.6917	R3	15 Al	0.073	187.558
CudiB_008B	malonic	159.334	R3	15 Al	0.073	2182.66
CudiB_008B	iso-citric	ND	R3	15 Al	0.073
CudiB_008B	shikimic	ND	R3	15 Al	0.073
CudiB_008B	lactic	ND	R3	15 Al	0.073
CudiB_008B	acetic	123.56	R3	15 Al	0.073	1692.6
CudiB_008B	maleic	0.12903	R3	15 Al	0.073	1.76753
CudiB_008B	citric	ND	R3	15 Al	0.073
CudiB_008B	succinic	ND	R3	15 Al	0.073
CudiB_008B	citramalic	ND	R3	15 Al	0.073
CudiB_008B	cis-aconitic	ND	R3	15 Al	0.073
CudiB_008B	fumaric	0.12306	R3	15 Al	0.073	1.68575
CudiB_008B	trans-aconitic	ND	R3	15 Al	0.073
PBA Slasher	malic	5.01213	R3	15 Al	0.104	48.1936
PBA Slasher	malonic	68.7866	R3	15 Al	0.104	661.41
PBA Slasher	iso-citric	ND	R3	15 Al	0.104
PBA Slasher	shikimic	ND	R3	15 Al	0.104
PBA Slasher	lactic	ND	R3	15 Al	0.104
PBA Slasher	acetic	153.688	R3	15 Al	0.104	1477.77
PBA Slasher	maleic	0.13224	R3	15 Al	0.104	1.27154
PBA Slasher	citric	ND	R3	15 Al	0.104
PBA Slasher	succinic	ND	R3	15 Al	0.104
PBA Slasher	citramalic	ND	R3	15 Al	0.104
PBA Slasher	cis-aconitic	ND	R3	15 Al	0.104
PBA Slasher	fumaric	0.2637	R3	15 Al	0.104	2.53558
PBA Slasher	trans-aconitic	ND	R3	15 Al	0.104
Sarik_067	malic	ND	R3	15 Al	0.173
Sarik_067	malonic	68.9808	R3	15 Al	0.173	398.733
Sarik_067	iso-citric	ND	R3	15 Al	0.173
Sarik_067	shikimic	ND	R3	15 Al	0.173
Sarik_067	lactic	ND	R3	15 Al	0.173
Sarik_067	acetic	125.185	R3	15 Al	0.173	723.613
Sarik_067	maleic	0.17668	R3	15 Al	0.173	1.02127
Sarik_067	citric	ND	R3	15 Al	0.173
Sarik_067	succinic	ND	R3	15 Al	0.173
Sarik_067	citramalic	ND	R3	15 Al	0.173
Sarik_067	cis-aconitic	ND	R3	15 Al	0.173
Sarik_067	fumaric	0.15352	R3	15 Al	0.173	0.887399
Sarik_067	trans-aconitic	ND	R3	15 Al	0.173
Sarik_073	malic	ND	R3	15 Al	0.066
Sarik_073	malonic	34.8911	R3	15 Al	0.066	528.653
Sarik_073	iso-citric	ND	R3	15 Al	0.066
Sarik_073	shikimic	ND	R3	15 Al	0.066
Sarik_073	lactic	ND	R3	15 Al	0.066
Sarik_073	acetic	118.38	R3	15 Al	0.066	1793.64
Sarik_073	maleic	0.1163	R3	15 Al	0.066	1.76212
Sarik_073	citric	ND	R3	15 Al	0.066
Sarik_073	succinic	ND	R3	15 Al	0.066
Sarik_073	citramalic	ND	R3	15 Al	0.066
Sarik_073	cis-aconitic	ND	R3	15 Al	0.066
Sarik_073	fumaric	ND	R3	15 Al	0.066
Sarik_073	trans-aconitic	ND	R3	15 Al	0.066
PBA Pistol	malic	ND	R3	15 Al	0.076
PBA Pistol	malonic	42.3512	R3	15 Al	0.076	557.253
PBA Pistol	iso-citric	ND	R3	15 Al	0.076
PBA Pistol	shikimic	ND	R3	15 Al	0.076
PBA Pistol	lactic	ND	R3	15 Al	0.076
PBA Pistol	acetic	129.79	R3	15 Al	0.076	1707.76
PBA Pistol	maleic	0.14844	R3	15 Al	0.076	1.95316
PBA Pistol	citric	ND	R3	15 Al	0.076
PBA Pistol	succinic	ND	R3	15 Al	0.076
PBA Pistol	citramalic	ND	R3	15 Al	0.076
PBA Pistol	cis-aconitic	ND	R3	15 Al	0.076
PBA Pistol	fumaric	0.09615	R3	15 Al	0.076	1.26513
PBA Pistol	trans-aconitic	ND	R3	15 Al	0.076
Deste_063	malic	ND	R3	15 Al	0.072
Deste_063	malonic	59.8133	R3	15 Al	0.072	830.74
Deste_063	iso-citric	ND	R3	15 Al	0.072
Deste_063	shikimic	ND	R3	15 Al	0.072
Deste_063	lactic	ND	R3	15 Al	0.072
Deste_063	acetic	118.048	R3	15 Al	0.072	1639.56
Deste_063	maleic	0.14053	R3	15 Al	0.072	1.95181
Deste_063	citric	ND	R3	15 Al	0.072
Deste_063	succinic	ND	R3	15 Al	0.072
Deste_063	citramalic	ND	R3	15 Al	0.072
Deste_063	cis-aconitic	ND	R3	15 Al	0.072
Deste_063	fumaric	0.07272	R3	15 Al	0.072	1.01
Deste_063	trans-aconitic	ND	R3	15 Al	0.072
Karab_062	malic	ND	R3	15 Al	0.03
Karab_062	malonic	45.4806	R3	15 Al	0.03	1516.02
Karab_062	iso-citric	ND	R3	15 Al	0.03
Karab_062	shikimic	ND	R3	15 Al	0.03
Karab_062	lactic	ND	R3	15 Al	0.03
Karab_062	acetic	122.78	R3	15 Al	0.03	4092.65
Karab_062	maleic	0.13172	R3	15 Al	0.03	4.39067
Karab_062	citric	ND	R3	15 Al	0.03
Karab_062	succinic	ND	R3	15 Al	0.03
Karab_062	citramalic	ND	R3	15 Al	0.03
Karab_062	cis-aconitic	ND	R3	15 Al	0.03
Karab_062	fumaric	0.06637	R3	15 Al	0.03	2.21233
Karab_062	trans-aconitic	ND	R3	15 Al	0.03
Deste_064	malic	ND	R3	15 Al	0.069
Deste_064	malonic	19.7257	R3	15 Al	0.069	285.879
Deste_064	iso-citric	ND	R3	15 Al	0.069
Deste_064	shikimic	ND	R3	15 Al	0.069
Deste_064	lactic	ND	R3	15 Al	0.069
Deste_064	acetic	98.0219	R3	15 Al	0.069	1420.61
Deste_064	maleic	0.12258	R3	15 Al	0.069	1.77652
Deste_064	citric	ND	R3	15 Al	0.069
Deste_064	succinic	ND	R3	15 Al	0.069
Deste_064	citramalic	ND	R3	15 Al	0.069
Deste_064	cis-aconitic	ND	R3	15 Al	0.069
Deste_064	fumaric	ND	R3	15 Al	0.069
Deste_064	trans-aconitic	ND	R3	15 Al	0.069

## Sheet: Table S6
Supplementary Table S6. Substrate docking affinity for CaMATE2 and AtFRD3. Nine conformations were obtained for each docking.
CaMATE2	Malonic acid	| (kcal/mol) | rmsd l.b.| rmsd u.b.
		-----+------------+----------+----------
		1 -4.0 0.000 0.000
		2 -3.9 18.511 19.176
		3 -3.9 23.280 24.444
		4 -3.9 0.500 3.262
		5 -3.9 20.108 21.334
		6 -3.8 2.055 2.492
		7 -3.6 19.127 20.660
		8 -3.5 2.049 3.471
		9 -3.4 20.524 21.868
	Malic acid	| (kcal/mol) | rmsd l.b.| rmsd u.b.
		-----+------------+----------+----------
		1 -4.6 0.000 0.000
		2 -4.6 1.677 2.299
		3 -4.5 19.078 20.944
		4 -4.5 19.394 21.024
		5 -4.4 16.635 17.684
		6 -4.3 5.637 7.818
		7 -4.2 1.248 3.710
		8 -4.2 1.808 4.056
		9 -4.2 17.425 19.610
	Citric acid	| (kcal/mol) | rmsd l.b.| rmsd u.b.
		-----+------------+----------+----------
		1 -5.1 0.000 0.000
		2 -5.1 12.228 14.484
		3 -5.0 9.355 11.970
		4 -4.8 13.721 14.980
		5 -4.8 1.964 3.320
		6 -4.8 1.801 4.144
		7 -4.8 7.693 9.372
		8 -4.7 16.760 18.260
		9 -4.6 1.607 3.389
AtFRD3	Malonic acid	| (kcal/mol) | rmsd l.b.| rmsd u.b.
		-----+------------+----------+----------
		1 -4.3 0.000 0.000
		2 -4.1 1.236 2.948
		3 -4.1 18.402 19.848
		4 -4.1 21.009 21.463
		5 -4.0 20.934 21.322
		6 -4.0 19.814 20.539
		7 -3.9 19.821 20.385
		8 -3.9 1.645 2.771
		9 -3.9 1.423 2.468
	Malic acid	| (kcal/mol) | rmsd l.b.| rmsd u.b.
		-----+------------+----------+----------
		1 -4.6 0.000 0.000
		2 -4.5 1.086 3.795
		3 -4.3 1.786 3.612
		4 -4.3 18.383 19.520
		5 -4.2 2.355 3.387
		6 -4.1 20.263 21.096
		7 -4.1 18.369 19.377
		8 -4.1 16.655 17.747
		9 -4.1 2.099 2.966
	Citric acid	| (kcal/mol) | rmsd l.b.| rmsd u.b.
		-----+------------+----------+----------
		1 -5.5 0.000 0.000
		2 -5.3 1.080 3.473
		3 -5.3 1.121 3.494
		4 -5.2 1.879 3.544
		5 -5.1 1.818 3.382
		6 -5.0 1.395 3.657
		7 -5.0 1.345 3.216
		8 -5.0 1.324 4.187
		9 -4.9 1.714 4.573
